# Supplementary material for: Tau Overexpression Impacts a Neuroinflammation Gene Expression Network Perturbed in Alzheimer’s Disease
Source: PLoS One. 2014 Aug 25;9(8):e106050. doi: 10.1371/journal.pone.0106050 (PMC4143352; doi:10.1371/journal.pone.0106050)
Supplement: File S1 — This file contains Table S1–Table S8. Table S1. Age-dependent gene expression changes in rTg4510 female hippocampus. List of the 165 probe sets that show altered age-dependent expression in rTg4510 animals, but not in controls, sorted by fold change between 6.1 month old rTg4510 animals and tTA controls. The presence of each gene in the microglial and synaptic transmission modules identified by Weighted Gene Coexpression Network Analysis (WGCNA) in AD patients [14] is indicated. Table S2. Inflammatory response pathways altered with age in rTg4510 female hippocampus. Inflammatory response pathways were the most significantly affected disease and biological functions represented by genes with age-dependent expression changes in the hippocampi of rTg4510 females. The activation z-score, calculated in IPA, predicts the direction of change for the function, with an absolute z-score≥2 considered significant. The number and identity of the molecules in the query set are indicated. Table S3. Pathways altered with age in rTg4510 female hippocampus. Inflammatory pathways were the most significantly affected canonical pathways represented by the genes with age-dependent expression changes in the hippocampi of rTg4510 females. Microglial gene expression modules identified in AD [14], were also highly represented in this dataset. The p-values indicate the probability that the gene set represented the canonical pathway by chance, as determined by the Fisher’s Exact Test, while the ratio is the quotient of the number of genes from the query gene set in the canonical pathway to the total number of genes in the pathway. Table S4. Gene expression changes in the CA1 hippocampal subregion of 6.1 month old rTg4510 females. List of the 1,734 probe sets that show altered expression in the CA1 region of rTg4510 animals compared to controls at 6.1 months, sorted by fold change between rTg4510 animals and tTA controls. If the probe set was also differentially expressed in other regions analy [file pone.0106050.s003.xlsx]

## Sheet: Table S1
Table S1. Age-dependent gene expression changes in rTg4510 female hippocampus.
Affymetrix Probe	Gene Symbol	Gene Title	Entrez Gene	AD WGCNA Module							p-value (ANOVA)	p-value (Fisher's LSD)	Fold Change
				Microglial				Synpatic Transmission
				Gold	Light Cyan	Yellow	Forest Green	Salmon	Peru	Purple	Age	6.1 mo rTg4510 v tTA
1418021_at	C4b	complement component 4B (Childo blood group)	12268								6.26856e-07	3.44751e-13	6.7091
1423547_at	Lyz2	lysozyme 2	17105								0.000101215	3.37939e-10	5.83963
1436996_x_at	Lyz1	lysozyme 1	17110								8.0723e-05	7.70541e-10	5.64027
1460218_at	Cd52	CD52 antigen	23833								0.000746323	9.14875e-14	5.27731
1418989_at	Ctse	cathepsin E	13034								0.000423675	7.62382e-10	4.83756
1439426_x_at	Lyz1	lysozyme 1	17110								6.79693e-05	1.45574e-09	4.57525
1418674_at	Osmr	oncostatin M receptor	18414								0.000310416	1.41175e-07	4.36185
1449164_at	Cd68	CD68 antigen	12514	+	+	+					0.000449344	2.50776e-11	3.88259
1450792_at	Tyrobp	TYRO protein tyrosine kinase binding protein	22177	+	+	+					0.000624408	6.04578e-16	3.81449
1449911_at	Lag3	lymphocyte-activation gene 3	16768								9.2342e-05	1.3011e-10	3.75658
1426509_s_at	Gfap	glial fibrillary acidic protein	14580								0.000607592	4.66052e-14	3.68012
1416714_at	Irf8	interferon regulatory factor 8	15900		+	+					0.000163256	8.94231e-11	3.54405
1437726_x_at	C1qb	complement component 1, q subcomponent, beta polypeptide	12260	+	+	+					0.00010293	2.07327e-14	3.51029
1421792_s_at	Trem2	triggering receptor expressed on myeloid cells 2	83433	+	+	+					0.000880611	4.14648e-11	3.47069
1426508_at	Gfap	glial fibrillary acidic protein	14580								0.00068595	4.16745e-14	3.44909
1417063_at	C1qb	complement component 1, q subcomponent, beta polypeptide	12260	+	+	+					2.61335e-05	1.33131e-13	3.39008
1433935_at	AU020206	expressed sequence AU020206	101757								3.65237e-05	5.42538e-09	3.27521
1417381_at	C1qa	complement component 1, q subcomponent, alpha polypeptide	12259	+	+	+					2.63013e-05	2.92299e-14	3.2665
1449401_at	C1qc	complement component 1, q subcomponent, C chain	12262	+	+	+					2.5443e-05	6.69115e-17	3.17967
1420361_at	Slc11a1	solute carrier family 11 (proton-coupled divalent metal ion transporters), member 1	18173	+			+				0.000891945	1.17647e-10	3.01808
1448749_at	Plek	pleckstrin	56193	+	+	+					0.000710258	8.25374e-10	2.82737
1448591_at	Ctss	cathepsin S	13040	+	+	+					0.000203232	1.06578e-17	2.75634
1454268_a_at	Cyba	cytochrome b-245, alpha polypeptide	13057	+	+	+					0.000324891	2.24335e-11	2.69827
1423954_at	C3	complement component 3	12266	+	+	+					3.63041e-05	1.56699e-06	2.68272
1434366_x_at	C1qb	complement component 1, q subcomponent, beta polypeptide	12260	+	+	+					0.000344096	6.40368e-18	2.64244
1450678_at	Itgb2	integrin beta 2	16414	+	+	+					0.000323088	3.1247e-12	2.63543
1422124_a_at	Ptprc	protein tyrosine phosphatase, receptor type, C	19264	+	+	+					0.000212002	1.94156e-08	2.41117
1419128_at	Itgax	integrin alpha X	16411	+	+	+					0.000787675	1.18073e-13	2.37002
1419483_at	C3ar1	complement component 3a receptor 1	12267	+	+	+					0.000183809	1.29213e-09	2.3675
1417868_a_at	Ctsz	cathepsin Z	64138		+	+					2.06664e-05	1.21463e-11	2.36351
1419482_at	C3ar1	complement component 3a receptor 1	12267	+	+	+					0.000432214	1.19292e-07	2.36317
1417870_x_at	Ctsz	cathepsin Z	64138		+	+					0.000120549	3.51193e-11	2.35804
1419132_at	Tlr2	toll-like receptor 2	24088	+	+	+					0.000245032	9.89609e-07	2.33836
1428018_a_at	Cd300c	CD300C	140497	+	+	+					0.000411362	5.56817e-13	2.33485
1417869_s_at	Ctsz	cathepsin Z	64138		+	+					0.000141693	2.7312e-09	2.3204
1417721_s_at	Laptm5	lysosomal-associated protein transmembrane 5	16792	+	+	+					0.000642679	1.1983e-09	2.23214
1418483_a_at	Ggta1	glycoprotein galactosyltransferase alpha 1, 3	14594								0.000957339	1.14621e-07	2.18275
1436905_x_at	Laptm5	lysosomal-associated protein transmembrane 5	16792	+	+	+					0.00091657	2.79295e-10	2.15775
1448452_at	Irf8	interferon regulatory factor 8	15900		+	+					0.000906508	1.31765e-08	2.13585
1450020_at	Cx3cr1	chemokine (C-X3-C) receptor 1	13051	+	+	+					0.000162322	1.54002e-08	2.01421
1452428_a_at	B2m	beta-2 microglobulin	12010		+		+				0.000110208	6.93857e-09	1.87283
1425336_x_at	H2-K1	histocompatibility 2, K1, K region	14972								0.000104815	1.93155e-05	1.86061
1428394_at	Lrrc8a /// Phyhd1	leucine rich repeat containing 8A /// phytanoyl-CoA dioxygenase domain containing 1	227696 /// 241296								1.79573e-07	1.07049e-07	1.85792
1427746_x_at	H2-K1	histocompatibility 2, K1, K region	14972								1.40344e-05	1.31583e-05	1.85437
1428083_at	Neat1	nuclear paraspeckle assembly transcript 1 (non-protein coding)	66961								1.82774e-05	0.000163384	1.81056
1456133_x_at	Itgb5	integrin beta 5	16419								0.000654147	1.28532e-12	1.80965
1451931_x_at	H2-L	histocompatibility 2, D region	14980		+	+	+				8.7959e-06	3.3509e-06	1.80344
1423768_at	Unc93b1	unc-93 homolog B1 (C. elegans)	54445	+	+	+					0.000403964	1.75443e-11	1.80216
1424948_x_at	H2-D1 /// H2-K1 /// LOC100044874	histocompatibility 2, D region locus 1 /// histocompatibility 2, K1, K region /// similar to H-2K(d) antigen	100044874 /// 14964 /// 14972								0.000269209	0.000133556	1.79959
1425545_x_at	H2-D1	histocompatibility 2, D region locus 1	14964								1.07453e-05	6.4838e-06	1.7993
1451755_a_at	Apobec1	apolipoprotein B mRNA editing enzyme, catalytic polypeptide 1	11810								0.000669413	2.42142e-07	1.79709
1448118_a_at	Ctsd	cathepsin D	13033								0.000644793	1.81383e-09	1.76652
1451784_x_at	H2-D1	histocompatibility 2, D region locus 1	14964								1.62024e-05	2.94781e-06	1.75772
1421839_at	Abca1	ATP-binding cassette, sub-family A (ABC1), member 1	11303								0.000162099	5.04574e-06	1.75073
1449289_a_at	B2m	beta-2 microglobulin	12010		+		+				0.000142158	6.30953e-09	1.73467
1421840_at	Abca1	ATP-binding cassette, sub-family A (ABC1), member 1	11303								1.41584e-06	1.2619e-08	1.70194
1451538_at	Sox9	SRY-box containing gene 9	20682								0.000816688	5.06809e-07	1.68715
1419561_at	Ccl3	chemokine (C-C motif) ligand 3	20302								0.00015325	1.38483e-09	1.67895
1424783_a_at	Ugt1a1 /// Ugt1a10 /// Ugt1a2 /// Ugt1a5 /// Ugt1a6a /// Ugt1a6b /// Ugt1a7c /// Ugt1a9	UDP glucuronosyltransferase 1 family, polypeptide A1 /// UDP glycosyltransferase 1 family, polypeptide A10 /// UDP glucuronosyltransferase 1 family, polypeptide A2 /// UDP glucuronosyltransferase 1 family, polypeptide A5 /// UDP glucuronosyltransferase 1 family, polypeptide A6A /// UDP glucuronosyltransferase 1 family, polypeptide A6B /// UDP glucuronosyltransferase 1 family, polypeptide A7C /// …	22236 /// 394430 /// 394432 /// 394433 /// 394434 /// 394435 /// 394436 /// 94284								0.000852806	7.37927e-09	1.64013
1428786_at	Nckap1l	NCK associated protein 1 like	105855	+	+	+					0.00093986	4.25662e-08	1.63489
1418110_a_at	Inpp5d	inositol polyphosphate-5-phosphatase D	16331	+	+	+					0.000381233	8.87731e-09	1.62029
1421814_at	Msn	moesin	17698								0.000879835	1.06228e-09	1.61367
1452398_at	Plce1	phospholipase C, epsilon 1	74055								8.7168e-05	8.48602e-09	1.6087
1420502_at	Sat1	spermidine/spermine N1-acetyl transferase 1	20229								0.000105324	9.17858e-07	1.51994
1426690_a_at	Srebf1	sterol regulatory element binding transcription factor 1	20787								0.000294133	9.49262e-07	1.51835
1448883_at	Lgmn	legumain	19141								0.000351709	5.0744e-09	1.51217
1448859_at	Cxcl13	chemokine (C-X-C motif) ligand 13	55985								0.000388275	2.5686e-06	1.49263
1448128_at	Ctsa	cathepsin A	19025								6.80728e-05	2.48511e-09	1.48303
1449024_a_at	Hexa	hexosaminidase A	15211								0.000168498	9.24628e-10	1.46562
1417409_at	Jun	Jun oncogene	16476								0.000161068	8.48627e-08	1.46377
1450392_at	Abca1	ATP-binding cassette, sub-family A (ABC1), member 1	11303								0.000193529	2.81704e-05	1.46227
1426587_a_at	Stat3	signal transducer and activator of transcription 3	20848								4.20431e-05	1.25012e-07	1.45619
1418912_at	Plxdc2	plexin domain containing 2	67448								0.000524604	1.18901e-06	1.45293
1416111_at	Cd83	CD83 antigen	12522								4.79012e-05	2.16241e-06	1.44597
1460700_at	Stat3	signal transducer and activator of transcription 3	20848								5.18034e-06	2.06726e-10	1.43697
1423946_at	Pdlim2	PDZ and LIM domain 2	213019								0.000259757	8.11658e-06	1.42395
1425826_a_at	Sorbs1	sorbin and SH3 domain containing 1	20411								1.67735e-05	4.05752e-11	1.41364
1415947_at	Creg1	cellular repressor of E1A-stimulated genes 1	433375			+					0.000277192	1.14989e-07	1.38777
1448568_a_at	Slc20a1	solute carrier family 20, member 1	20515								7.89616e-07	1.04451e-07	1.38164
1422671_s_at	Naalad2	N-acetylated alpha-linked acidic dipeptidase 2	72560								0.000566796	0.000658025	1.36591
1456380_x_at	Cnn3	calponin 3, acidic	100047856			+					0.000721416	1.50389e-07	1.36348
1448694_at	Jun	Jun oncogene	16476								0.000704157	1.31734e-06	1.36035
1434235_at	Slc20a2	solute carrier family 20, member 2	20516								1.30042e-06	3.99358e-07	1.35025
1419185_a_at	Mlxipl	MLX interacting protein-like	58805					+			0.000302512	1.90606e-05	1.31944
1422707_at	Pik3cg	phosphoinositide-3-kinase, catalytic, gamma polypeptide	30955	+	+	+					0.00037758	0.000287618	1.31818
1448239_at	Hmox1	heme oxygenase (decycling) 1	15368	+	+	+					9.98787e-07	2.65444e-09	1.312
1448313_at	Tpp1	tripeptidyl peptidase I	12751								0.000776573	5.07098e-05	1.25902
1417490_at	Ctsb	cathepsin B	13030	+	+	+					7.86313e-05	1.5437e-07	1.24926
1433546_at	Gns	glucosamine (N-acetyl)-6-sulfatase	75612								1.0548e-06	3.62896e-08	1.24866
1422537_a_at	Id2	inhibitor of DNA binding 2	15902					+			0.000105047	0.000106148	1.24017
1416239_at	Ass1	argininosuccinate synthetase 1	11898								0.000567276	0.000727223	1.22684
1435176_a_at	Id2	inhibitor of DNA binding 2	15902					+			0.000221308	0.000575743	1.22623
1415756_a_at	Snapin	SNAP-associated protein	20615								0.000703257	4.34847e-07	1.207
1433488_x_at	Gns	glucosamine (N-acetyl)-6-sulfatase	75612								7.29207e-05	0.00105645	1.19089
1435106_at	Limch1	LIM and calponin homology domains 1	77569								8.18619e-05	5.84898e-07	1.18311
1449296_a_at	Cnp	2',3'-cyclic nucleotide 3' phosphodiesterase	12799								0.000343665	0.00321636	1.17643
1423686_a_at	Prr13	proline rich 13	66151								6.41782e-05	0.000442436	1.13787
1417112_at	Arl2bp	ADP-ribosylation factor-like 2 binding protein	107566								0.000269526	1.13457e-06	1.11911
1435321_at	Limch1	LIM and calponin homology domains 1	77569								1.74352e-06	0.00443352	1.10846
1434790_a_at	Lta4h	leukotriene A4 hydrolase	16993								0.000176195	0.000151813	1.09909
1449929_at	Dynlt3	dynein light chain Tctex-type 3	67117								0.000428884	0.00051874	1.07752
1454674_at	Fez1	fasciculation and elongation protein zeta 1 (zygin I)	235180								0.000659222	0.000188074	-1.09596
1424873_at	Rnf2	ring finger protein 2	19821				+				0.000372113	0.00604799	-1.0968
1449471_at	Kcnmb4	potassium large conductance calcium-activated channel, subfamily M, beta member 4	58802								0.000290457	0.00522887	-1.105
1424394_at	Selm	selenoprotein M	114679								4.80177e-05	0.00169232	-1.11023
1448946_at	Kif3c	kinesin family member 3C	16570								0.000383527	6.40355e-05	-1.13064
1423978_at	Sbk1	SH3-binding kinase 1	104175								0.000154787	0.000248829	-1.13983
1455012_s_at	Trim37	tripartite motif-containing 37	68729					+			0.000744101	0.000530512	-1.15563
1460239_at	Tspan13	tetraspanin 13	66109					+		+	1.89681e-05	1.21512e-05	-1.17069
1433558_at	Dab2ip	disabled homolog 2 (Drosophila) interacting protein	69601								0.00093171	4.1372e-07	-1.17382
1417985_at	Nrarp	Notch-regulated ankyrin repeat protein	67122								9.6235e-06	0.00537097	-1.1768
1456377_x_at	Limd2	LIM domain containing 2	67803								0.000460114	0.00014087	-1.17782
1416023_at	Fabp3	fatty acid binding protein 3, muscle and heart	14077								0.000217564	1.98279e-06	-1.19539
1417080_a_at	Ecsit	ECSIT homolog (Drosophila)	26940								6.98031e-05	1.22664e-06	-1.19826
1434787_at	Arf3	ADP-ribosylation factor 3	11842								0.000901869	1.76814e-06	-1.20056
1448129_at	Arpc5	actin related protein 2/3 complex, subunit 5	67771								2.51868e-05	4.58817e-07	-1.20171
1451678_at	Narf	nuclear prelamin A recognition factor	67608								0.000160914	2.86462e-05	-1.20803
1426164_a_at	Usf1	upstream transcription factor 1	22278								0.000260314	0.000167737	-1.21397
1450953_at	Ciao1	cytosolic iron-sulfur protein assembly 1 homolog (S. cerevisiae)	26371								0.000595121	0.000119793	-1.22111
1423615_at	Rnf115	ring finger protein 115	67845								3.65622e-05	7.67835e-05	-1.22522
1426094_at	Rhbdl1	rhomboid, veinlet-like 1 (Drosophila)	214951								1.92788e-05	2.57415e-05	-1.2344
1418683_at	Lin7b	lin-7 homolog B (C. elegans)	22342						+		0.000152428	5.15632e-07	-1.23491
1426729_at	Fam131a	family with sequence similarity 131, member A	78408								0.000459003	1.16222e-07	-1.23639
1426209_at	Strn4	striatin, calmodulin binding protein 4	97387								4.33389e-05	9.27338e-08	-1.23787
1449472_at	Gpr12	G-protein coupled receptor 12	14738								6.12453e-05	7.77429e-05	-1.24336
1449172_a_at	Lin7b	lin-7 homolog B (C. elegans)	22342						+		0.000506231	2.46289e-05	-1.26312
1424897_at	Gpr85	G protein-coupled receptor 85	64450								0.000163055	3.92169e-05	-1.26334
1450249_s_at	Kif5a	kinesin family member 5A	16572								0.000400171	0.00234302	-1.2725
1428288_at	Klf9	Kruppel-like factor 9	16601								0.000755338	9.28184e-05	-1.27285
1460684_at	Tm7sf2	transmembrane 7 superfamily member 2	73166								3.26544e-05	2.00891e-05	-1.27552
1424896_at	Gpr85	G protein-coupled receptor 85	64450								0.000223462	1.15523e-05	-1.30261
1426450_at	Plcl2	phospholipase C-like 2	224860					+			0.000766286	3.56591e-07	-1.31854
1419204_at	Dll1	delta-like 1 (Drosophila)	13388								0.000228085	0.000153736	-1.3235
1450833_at	Chrm1	cholinergic receptor, muscarinic 1, CNS	12669								5.34532e-05	0.000114605	-1.32858
1420557_at	Epha5	Eph receptor A5	13839								0.000851965	4.78496e-05	-1.33063
1455447_at	D430019H16Rik	RIKEN cDNA D430019H16 gene	268595								5.50083e-05	8.34322e-09	-1.33691
1426552_a_at	Bcl11a	B-cell CLL/lymphoma 11A (zinc finger protein)	14025					+			0.000394404	2.85459e-07	-1.338
1421271_at	Sh3rf1	SH3 domain containing ring finger 1	59009								0.000869248	3.06845e-07	-1.35187
1434904_at	Hivep2	human immunodeficiency virus type I enhancer binding protein 2	15273								0.000196454	4.03824e-07	-1.3634
1422018_at	Hivep2	human immunodeficiency virus type I enhancer binding protein 2	15273								4.76332e-06	1.01683e-05	-1.36364
1455758_at	Prkcc	protein kinase C, gamma	18752						+	+	0.000214412	4.71012e-09	-1.37036
1450724_at	Fam126a	family with sequence similarity 126, member A	84652								5.58534e-07	1.64552e-08	-1.39142
1422834_at	Kcnd2	potassium voltage-gated channel, Shal-related family, member 2	16508						+	+	0.000803496	1.42559e-06	-1.39496
1422835_at	Kcnd2	potassium voltage-gated channel, Shal-related family, member 2	16508						+	+	3.26888e-05	4.3288e-08	-1.39607
1419406_a_at	Bcl11a	B-cell CLL/lymphoma 11A (zinc finger protein)	14025					+			6.49186e-05	1.64364e-08	-1.41104
1435767_at	Scn3b	sodium channel, voltage-gated, type III, beta	235281								0.000420237	2.0673e-11	-1.41973
1450442_at	Add2	adducin 2 (beta)	11519						+	+	2.18095e-05	0.000145768	-1.43283
1418174_at	Dbp	D site albumin promoter binding protein	13170								8.06301e-06	0.0040032	-1.44058
1418478_at	Lmo1	LIM domain only 1	109594					+			0.000468867	6.0813e-09	-1.46499
1426328_a_at	Scn3b	sodium channel, voltage-gated, type III, beta	235281								0.000106758	0.000375077	-1.47065
1418966_a_at	Dcbld1	discoidin, CUB and LCCL domain containing 1	66686								8.04153e-07	7.54227e-07	-1.47633
1418306_at	Crybb1	crystallin, beta B1	12960								7.93554e-05	0.000133486	-1.48598
1449429_at	Fkbp1b	FK506 binding protein 1b	14226						+		2.17936e-05	1.13427e-09	-1.50597
1423854_a_at	Rasl11b	RAS-like, family 11, member B	68939					+		+	4.10624e-05	3.22674e-05	-1.52495
1419200_at	Fxyd7	FXYD domain-containing ion transport regulator 7	57780								4.80985e-05	2.14455e-08	-1.53553
1438710_at	Htr1a	5-hydroxytryptamine (serotonin) receptor 1A	15550								0.000659433	1.18767e-06	-1.54743
1424367_a_at	Homer2	homer homolog 2 (Drosophila)	26557	+							0.000570573	7.7203e-09	-1.56936
1426964_at	Abracl	ABRA C-terminal like	73112						+		0.000106044	9.56316e-09	-1.58127
1419221_a_at	Rgs14	regulator of G-protein signaling 14	51791								3.13074e-05	8.93354e-09	-1.60403
1422196_at	Htr5b	5-hydroxytryptamine (serotonin) receptor 5B	15564								0.000245253	1.67705e-06	-1.87746
1418687_at	Arc	activity regulated cytoskeletal-associated protein	11838								0.000913391	0.00145373	-2.12408
1460038_at	Pou3f1	POU domain, class 3, transcription factor 1	18991					+			0.000102129	1.33093e-09	-2.18487
1426858_at	Inhbb	inhibin beta-B	16324								3.85877e-05	9.39769e-10	-2.2673
1422068_at	Pou3f1	POU domain, class 3, transcription factor 1	18991					+			0.000671776	7.67546e-10	-2.3079
1417638_at	Lefty1	left right determination factor 1	13590								3.57087e-06	3.06309e-11	-2.72088

## Sheet: Table S2
Table S2. Inflammatory response pathways altered with age in rTg4510 female hippocampus.
Category	Diseases or Functions Annotation	p-value	Predicted Activation State	Activation z-score	# Molecules	Molecules
Inflammatory Response	quantity of phagocytes	8.93E-12		1.281	21	ABCA1,B2M,C1QA,C3,C3AR1,C4A/C4B,CCL3L1/CCL3L3,CD83,CTSS,CX3CR1,CXCL13,ID2,INPP5D,IRF8,ITGB2,PIK3CG,SORBS1,SREBF1,STAT3,TLR2,TYROBP
Inflammatory Response	cell movement of phagocytes	5.86E-11	Increased	3.669	23	ABCA1,C3,C3AR1,C4A/C4B,CCL3L1/CCL3L3,CNP,CTSB,CTSE,CTSS,CTSZ,CX3CR1,CXCL13,HMOX1,INPP5D,ITGAX,ITGB2,NCKAP1L,PIK3CG,SREBF1,STAT3,TLR2,TREM2,TYROBP
Inflammatory Response	inflammation of organ	9.04E-11	Decreased	-2.371	34	ABCA1,ADD2,B2M,C1QA,C3,C3AR1,C4A/C4B,CCL3L1/CCL3L3,CHRM1,CNN3,CTSB,CTSE,CTSS,CX3CR1,CXCL13,DLL1,GFAP,HLA-B,HMOX1,HTR1A,ID2,INPP5D,ITGAX,ITGB2,JUN,LGMN,MSN,OSMR,PIK3CG,PTPRC,STAT3,TLR2,TYROBP,UNC93B1
Inflammatory Response	immune response of phagocytes	1.07E-09	Increased	2.299	13	ABCA1,C3,HMOX1,INPP5D,IRF8,ITGAX,ITGB2,PIK3CG,PTPRC,STAT3,TLR2,TREM2,TYROBP
Inflammatory Response	immune response of leukocytes	1.15E-09	Increased	2.413	16	ABCA1,C3,C3AR1,CD68,CTSS,HMOX1,INPP5D,IRF8,ITGAX,ITGB2,PIK3CG,PTPRC,STAT3,TLR2,TREM2,TYROBP
Inflammatory Response	quantity of dendritic cells	6.61E-09		1.292	10	CD83,CXCL13,ID2,INPP5D,IRF8,ITGB2,PIK3CG,STAT3,TLR2,TYROBP
Inflammatory Response	activation of leukocytes	1.58E-08		1.229	22	B2M,C1QA,C3,C3AR1,C4A/C4B,CD83,CTSS,DLL1,HLA-B,HMOX1,INPP5D,IRF8,ITGB2,LAG3,LAPTM5,PIK3CG,PTPRC,SLC11A1,STAT3,TLR2,TREM2,TYROBP
Inflammatory Response	antibody response	2.00E-08		0.323	11	C3,C4A/C4B,CD83,CTSS,Ggta1,HLA-B,IRF8,PTPRC,STAT3,TREM2,TYROBP
Inflammatory Response	phagocytosis	2.70E-08	Increased	2.608	14	ABCA1,C1QA,C3,HMOX1,INPP5D,IRF8,ITGAX,ITGB2,ITGB5,MSN,PTPRC,SLC11A1,TLR2,TREM2
Inflammatory Response	activation of lymphocytes	3.13E-08		0.614	18	B2M,C1QA,C3,C3AR1,C4A/C4B,CD83,DLL1,INPP5D,IRF8,ITGB2,LAG3,LAPTM5,PIK3CG,PTPRC,SLC11A1,STAT3,TLR2,TYROBP
Inflammatory Response	immune response of antigen presenting cells	3.80E-08	Increased	2.330	11	ABCA1,C3,CD68,CTSS,HMOX1,INPP5D,IRF8,ITGB2,PTPRC,TLR2,TREM2
Inflammatory Response	phagocytosis of blood cells	6.11E-08	Increased	2.291	10	ABCA1,C3,HMOX1,INPP5D,IRF8,ITGAX,ITGB2,PTPRC,TLR2,TREM2
Inflammatory Response	cell movement of macrophages	6.54E-08	Increased	2.948	13	C3,C3AR1,CCL3L1/CCL3L3,CNP,CTSE,CX3CR1,HMOX1,ITGB2,PIK3CG,SREBF1,TLR2,TREM2,TYROBP
Inflammatory Response	degranulation of phagocytes	8.86E-08		1.143	10	C3,C3AR1,C4A/C4B,CCL3L1/CCL3L3,HMOX1,INPP5D,ITGB2,PIK3CG,PTPRC,TLR2
Inflammatory Response	Encephalitis	1.22E-07		-0.341	13	B2M,C3,C3AR1,CTSB,CX3CR1,DLL1,GFAP,HLA-B,ID2,ITGAX,PTPRC,TYROBP,UNC93B1
Inflammatory Response	activation of T lymphocytes	1.34E-07		1.591	15	B2M,C3,C3AR1,CD83,DLL1,IRF8,ITGB2,LAG3,LAPTM5,PIK3CG,PTPRC,SLC11A1,STAT3,TLR2,TYROBP
Inflammatory Response	quantity of macrophages	1.62E-07		1.243	11	ABCA1,B2M,C3AR1,C4A/C4B,CTSS,CX3CR1,IRF8,ITGB2,PIK3CG,SREBF1,STAT3
Inflammatory Response	immune response of cells	1.74E-07	Increased	2.624	14	ABCA1,C1QA,C3,CD68,HMOX1,INPP5D,IRF8,ITGAX,ITGB2,PIK3CG,PTPRC,SLC11A1,TLR2,TREM2
Inflammatory Response	phagocytosis of myeloid cells	1.95E-07	Increased	2.243	9	ABCA1,C3,HMOX1,INPP5D,IRF8,ITGB2,PTPRC,TLR2,TREM2
Inflammatory Response	degranulation of mast cells	2.87E-07		1.437	9	C3,C3AR1,C4A/C4B,CCL3L1/CCL3L3,HMOX1,INPP5D,PIK3CG,PTPRC,TLR2
Inflammatory Response	phagocytosis of cells	4.37E-07	Increased	2.438	12	ABCA1,C1QA,C3,HMOX1,INPP5D,IRF8,ITGAX,ITGB2,PTPRC,SLC11A1,TLR2,TREM2
Inflammatory Response	phagocytosis of antigen presenting cells	4.51E-07	Increased	2.021	8	ABCA1,C3,HMOX1,INPP5D,ITGB2,PTPRC,TLR2,TREM2
Inflammatory Response	response of macrophages	7.84E-07	Increased	2.151	9	ABCA1,HMOX1,INPP5D,IRF8,ITGB2,PTPRC,STAT3,TLR2,TREM2
Inflammatory Response	migration of phagocytes	1.03E-06	Increased	3.217	12	ABCA1,C3,CCL3L1/CCL3L3,CTSS,CTSZ,CXCL13,ITGAX,ITGB2,PIK3CG,TLR2,TREM2,TYROBP
Inflammatory Response	respiratory burst of myeloid cells	1.06E-06		1.000	6	C3,IRF8,ITGB2,PIK3CG,PTPRC,TYROBP
Inflammatory Response	infiltration by neutrophils	1.64E-06		1.103	9	C3,C3AR1,C4A/C4B,CTSB,HMOX1,ITGB2,PIK3CG,STAT3,TLR2
Inflammatory Response	cell movement of neutrophils	2.04E-06	Increased	2.383	12	C3,C3AR1,C4A/C4B,CCL3L1/CCL3L3,CTSB,HMOX1,INPP5D,ITGB2,NCKAP1L,PIK3CG,STAT3,TLR2
Inflammatory Response	phagocytosis of phagocytes	2.19E-06	Increased	2.094	8	ABCA1,C3,HMOX1,INPP5D,ITGB2,PTPRC,TLR2,TREM2
Inflammatory Response	Dermatitis	2.25E-06		-0.640	15	ABCA1,C3,C3AR1,CHRM1,CNN3,CTSE,CXCL13,HTR1A,ITGB2,JUN,LGMN,MSN,OSMR,PIK3CG,TLR2
Inflammatory Response	accumulation of leukocytes	3.47E-06		0.329	11	B2M,C4A/C4B,CCL3L1/CCL3L3,CX3CR1,HMOX1,INPP5D,ITGAX,ITGB2,PIK3CG,STAT3,TYROBP
Inflammatory Response	phagocytosis by macrophages	3.99E-06		1.813	7	ABCA1,HMOX1,INPP5D,ITGB2,PTPRC,TLR2,TREM2
Inflammatory Response	immune response of macrophages	4.06E-06		1.962	8	ABCA1,HMOX1,INPP5D,IRF8,ITGB2,PTPRC,TLR2,TREM2
Inflammatory Response	inflammatory response	5.20E-06	Increased	2.104	19	C3,C3AR1,CCL3L1/CCL3L3,CTSE,CX3CR1,CXCL13,CYBA,HMOX1,INPP5D,ITGB2,Lyz1/Lyz2,NCKAP1L,PIK3CG,PRKCG,PTPRC,SLC11A1,STAT3,TLR2,TYROBP
Inflammatory Response	quantity of neutrophils	5.69E-06		-0.300	10	C1QA,C3,C3AR1,C4A/C4B,CCL3L1/CCL3L3,INPP5D,ITGB2,PIK3CG,STAT3,TLR2
Inflammatory Response	chemotaxis of myeloid cells	9.72E-06	Increased	2.922	11	C3,C3AR1,CCL3L1/CCL3L3,CTSE,CX3CR1,INPP5D,ITGB2,NCKAP1L,PIK3CG,PTPRC,TLR2
Inflammatory Response	experimental autoimmune encephalomyelitis	1.17E-05		-0.028	10	B2M,C3,C3AR1,CX3CR1,DLL1,HLA-B,ID2,ITGAX,PTPRC,TYROBP
Inflammatory Response	immune response of neutrophils	1.21E-05			6	C3,ITGAX,ITGB2,PIK3CG,STAT3,TYROBP
Inflammatory Response	respiratory burst of phagocytes	1.45E-05		1.000	5	C3,IRF8,ITGB2,PIK3CG,TYROBP
Inflammatory Response	accumulation of antigen presenting cells	1.51E-05		0.447	6	CX3CR1,HMOX1,INPP5D,ITGAX,STAT3,TYROBP
Inflammatory Response	binding of professional phagocytic cells	1.52E-05		0.685	7	C3,CD83,DLL1,ITGB2,JUN,MSN,PTPRC
Inflammatory Response	chemotaxis of leukocytes	1.63E-05	Increased	2.797	12	C3,C3AR1,CCL3L1/CCL3L3,CTSE,CX3CR1,CXCL13,INPP5D,ITGB2,NCKAP1L,PIK3CG,PTPRC,TLR2
Inflammatory Response	adhesion of monocytes	1.78E-05	Increased	2.190	5	CCL3L1/CCL3L3,ITGAX,ITGB2,PIK3CG,TLR2
Inflammatory Response	glomerulonephritis	2.07E-05	Decreased	-2.200	9	ABCA1,ADD2,C1QA,C3,C4A/C4B,CCL3L1/CCL3L3,HMOX1,JUN,PTPRC
Inflammatory Response	Nephritis	3.00E-05		-1.706	10	ABCA1,ADD2,C1QA,C3,C4A/C4B,CCL3L1/CCL3L3,HMOX1,JUN,PTPRC,TLR2
Inflammatory Response	processing of antigen	3.30E-05			3	CTSE,TLR2,UNC93B1
Inflammatory Response	atopic dermatitis	3.75E-05			10	ABCA1,C3,CHRM1,CNN3,HTR1A,JUN,LGMN,MSN,OSMR,TLR2
Inflammatory Response	recruitment of macrophages	4.04E-05		1.941	6	C3AR1,CX3CR1,INPP5D,ITGB2,PIK3CG,TLR2
Inflammatory Response	antibacterial response	4.29E-05			6	CXCL13,HLA-B,IRF8,Lyz1/Lyz2,SLC11A1,TLR2
Inflammatory Response	accumulation of phagocytes	4.71E-05		0.640	7	CX3CR1,HMOX1,INPP5D,ITGAX,ITGB2,STAT3,TYROBP
Inflammatory Response	proliferation of macrophages	4.82E-05		0.218	5	IRF8,LAG3,PTPRC,STAT3,TYROBP
Inflammatory Response	adhesion of phagocytes	4.93E-05		1.820	7	CCL3L1/CCL3L3,CTSZ,INPP5D,ITGAX,ITGB2,PIK3CG,TLR2
Inflammatory Response	chemotaxis of macrophages	6.03E-05	Increased	2.379	6	C3AR1,CCL3L1/CCL3L3,CTSE,CX3CR1,PIK3CG,TLR2
Inflammatory Response	cell-mediated response	6.31E-05		0.842	8	C3,C3AR1,HLA-B,INPP5D,LAG3,SLC11A1,STAT3,TLR2
Inflammatory Response	chemotaxis of peritoneal macrophages	7.75E-05			3	CCL3L1/CCL3L3,PIK3CG,TLR2
Inflammatory Response	chemotaxis of phagocytes	7.80E-05	Increased	2.922	10	C3,C3AR1,CCL3L1/CCL3L3,CTSE,CX3CR1,INPP5D,ITGB2,NCKAP1L,PIK3CG,TLR2
Inflammatory Response	respiratory burst of neutrophils	8.22E-05			4	C3,ITGB2,PIK3CG,TYROBP
Inflammatory Response	accumulation of macrophages	1.01E-04		1.000	5	CX3CR1,HMOX1,INPP5D,ITGAX,STAT3
Inflammatory Response	infiltration of macrophages	1.04E-04		1.793	7	C3,CNP,HMOX1,ITGB2,PIK3CG,SREBF1,TLR2
Inflammatory Response	proliferation of phagocytes	1.12E-04		-0.730	6	INPP5D,IRF8,LAG3,PTPRC,STAT3,TYROBP
Inflammatory Response	morphology of neutrophils	1.22E-04			3	C3,ITGB2,PIK3CG
Inflammatory Response	chemotaxis of neutrophils	1.56E-04	Increased	2.369	7	C3,C3AR1,CCL3L1/CCL3L3,INPP5D,ITGB2,NCKAP1L,PIK3CG
Inflammatory Response	accumulation of myeloid cells	1.67E-04		1.455	7	CX3CR1,HMOX1,INPP5D,ITGAX,ITGB2,PIK3CG,STAT3
Inflammatory Response	recruitment of neutrophils	2.43E-04		1.938	7	C3AR1,CCL3L1/CCL3L3,CX3CR1,ITGB2,Lyz1/Lyz2,PIK3CG,TLR2
Inflammatory Response	recruitment of phagocytes	3.19E-04	Increased	2.205	8	C3AR1,CCL3L1/CCL3L3,CX3CR1,INPP5D,ITGB2,Lyz1/Lyz2,PIK3CG,TLR2
Inflammatory Response	activation of antigen presenting cells	4.21E-04		1.078	8	C3,CTSS,HLA-B,SLC11A1,STAT3,TLR2,TREM2,TYROBP
Inflammatory Response	adhesion of macrophages	4.57E-04			3	CTSZ,ITGB2,PIK3CG
Inflammatory Response	activation of phagocytes	5.93E-04		1.318	9	C3,C4A/C4B,HMOX1,ITGB2,SLC11A1,STAT3,TLR2,TREM2,TYROBP
Inflammatory Response	inflammation of liver	6.77E-04		-1.414	8	C3,C4A/C4B,CCL3L1/CCL3L3,HMOX1,ITGB2,PTPRC,STAT3,TYROBP
Inflammatory Response	activation of myeloid cells	8.26E-04		1.327	8	C3,HMOX1,ITGB2,SLC11A1,STAT3,TLR2,TREM2,TYROBP
Inflammatory Response	migration of dendritic cells	1.18E-03	Increased	2.148	5	C3,CCL3L1/CCL3L3,CTSZ,CXCL13,PIK3CG
Inflammatory Response	activation of inflammatory leukocytes	1.19E-03			2	C3,C4A/C4B
Inflammatory Response	chemotaxis of bone marrow-derived macrophages	1.19E-03			2	CCL3L1/CCL3L3,CTSE
Inflammatory Response	phagocytosis by microglia	1.19E-03			2	TLR2,TREM2
Inflammatory Response	inflammatory response of phagocytes	1.23E-03			3	INPP5D,STAT3,TLR2
Inflammatory Response	adhesion of neutrophils	1.34E-03		1.124	4	INPP5D,ITGAX,ITGB2,PIK3CG
Inflammatory Response	inflammation of peritoneum	1.34E-03			3	C3,C4A/C4B,TLR2
Inflammatory Response	accumulation of lymphocytes	1.42E-03		-0.391	5	B2M,C4A/C4B,CCL3L1/CCL3L3,ITGB2,STAT3
Inflammatory Response	abnormal morphology of neutrophils	1.52E-03			2	C3,ITGB2
Inflammatory Response	localization of phagocytes	1.52E-03			2	C3,TLR2
Inflammatory Response	phagocytosis of blood platelets	1.52E-03			2	ITGAX,ITGB2

## Sheet: Table S3
Table S3. Pathways altered with age in rTg4510 female hippocampus.
Ingenuity Canonical Pathway	p-value	-log(p-value)	Ratio	Inflammatory Pathway	Molecules
Complement System	7.24436e-08	7.14	0.171	Yes	C4A/C4B,C3,C1QC,C1QA,C1QB,C3AR1
Role of Pattern Recognition Receptors in Recognition of Bacteria and Viruses	2.39883e-07	6.62	0.0734	Yes	TLR2,C3,PIK3CG,C1QC,C1QA,C1QB,C3AR1,PRKCG
Dendritic Cell Maturation	3.01995e-07	6.52	0.0474	Yes	TLR2,B2M,PLCE1,TYROBP,PIK3CG,HLA-B,CD83,PLCL2,IRF8,TREM2
Acute Phase Response Signaling	1.69824e-05	4.77	0.0442	Yes	ECSIT,C4A/C4B,HMOX1,JUN,C3,PIK3CG,OSMR,STAT3
PI3K Signaling in B Lymphocytes	2.29087e-05	4.64	0.049	Yes	PTPRC,JUN,PLCE1,C3,PIK3CG,PLCL2,INPP5D
Virus Entry via Endocytic Pathways	2.81838e-05	4.55	0.0594	Yes	B2M,ITGB2,PIK3CG,HLA-B,ITGB5,PRKCG
IL-3 Signaling	0.000109648	3.96	0.0667	Yes	JUN,PIK3CG,STAT3,INPP5D,PRKCG
14-3-3-mediated Signaling	0.000128825	3.89	0.0496		JUN,PLCE1,PIK3CG,GFAP,PLCL2,PRKCG
Caveolar-mediated Endocytosis Signaling	0.000131826	3.88	0.0588	Yes	B2M,ITGB2,HLA-B,ITGB5,ITGAX
TREM1 Signaling	0.000141254	3.85	0.0556	Yes	TLR2,TYROBP,CD83,STAT3,ITGAX
IL-8 Signaling	0.000251189	3.6	0.0311	Yes	ITGB2,HMOX1,JUN,PIK3CG,ITGB5,PRKCG,ITGAX
Communication between Innate and Adaptive Immune Cells	0.000346737	3.46	0.0446	Yes	TLR2,B2M,HLA-B,CCL3L1/CCL3L3,CD83
Fcγ Receptor-mediated Phagocytosis in Macrophages and Monocytes	0.000389045	3.41	0.0472	Yes	HMOX1,PIK3CG,ARPC5,INPP5D,PRKCG
Thrombopoietin Signaling	0.00047863	3.32	0.0625		JUN,PIK3CG,STAT3,PRKCG
Endothelin-1 Signaling	0.00102329	2.99	0.0312		HMOX1,JUN,PLCE1,PIK3CG,PLCL2,PRKCG
Macropinocytosis Signaling	0.00107152	2.97	0.0519		ITGB2,PIK3CG,ITGB5,PRKCG
Production of Nitric Oxide and Reactive Oxygen Species in Macrophages	0.00123027	2.91	0.0283	Yes	TLR2,JUN,PIK3CG,CYBA,IRF8,PRKCG
LXR/RXR Activation	0.00125893	2.9	0.036	Yes	C4A/C4B,MLXIPL,C3,SREBF1,ABCA1
P2Y Purigenic Receptor Signaling Pathway	0.00131826	2.88	0.0347		JUN,PLCE1,PIK3CG,PLCL2,PRKCG
Prolactin Signaling	0.00141254	2.85	0.0476		JUN,PIK3CG,STAT3,PRKCG
NF-κB Activation by Viruses	0.00147911	2.83	0.0482	Yes	ITGB2,PIK3CG,ITGB5,PRKCG
Leptin Signaling in Obesity	0.00154882	2.81	0.0471		PLCE1,PIK3CG,PLCL2,STAT3
HER-2 Signaling in Breast Cancer	0.00162181	2.79	0.0488		ITGB2,PIK3CG,ITGB5,PRKCG
G-Protein Coupled Receptor Signaling	0.00165959	2.78	0.0254		PIK3CG,Htr5b,RGS14,HTR1A,STAT3,CHRM1,PRKCG
PDGF Signaling	0.00169824	2.77	0.0465		JUN,PIK3CG,STAT3,INPP5D
IL-12 Signaling and Production in Macrophages	0.00199526	2.7	0.0318		TLR2,JUN,PIK3CG,IRF8,PRKCG
Integrin Signaling	0.00204174	2.69	0.0288	Yes	ITGB2,ARF3,PIK3CG,ARPC5,ITGB5,ITGAX
Crosstalk between Dendritic Cells and Natural Killer Cells	0.00301995	2.52	0.0377	Yes	TYROBP,HLA-B,CD83,TREM2
UVA-Induced MAPK Signaling	0.00316228	2.5	0.0408		JUN,PLCE1,PIK3CG,PLCL2
MSP-RON Signaling Pathway	0.00331131	2.48	0.0588		TLR2,ITGB2,PIK3CG
Role of Macrophages, Fibroblasts and Endothelial Cells in Rheumatoid Arthritis	0.0042658	2.37	0.0205	Yes	TLR2,JUN,PLCE1,PIK3CG,PLCL2,STAT3,PRKCG
Neuropathic Pain Signaling In Dorsal Horn Neurons	0.00446684	2.35	0.0367		PLCE1,PIK3CG,PLCL2,PRKCG
HGF Signaling	0.00446684	2.35	0.036		JUN,PIK3CG,STAT3,PRKCG
Paxillin Signaling	0.00457088	2.34	0.0342		ITGB2,PIK3CG,ITGB5,ITGAX
Rac Signaling	0.00512861	2.29	0.0312		JUN,PIK3CG,ARPC5,SH3RF1
UVB-Induced MAPK Signaling	0.00524807	2.28	0.0517		JUN,PIK3CG,PRKCG
Renin-Angiotensin Signaling	0.0060256	2.22	0.0317		JUN,PIK3CG,STAT3,PRKCG
Toll-like Receptor Signaling	0.00616595	2.21	0.0469		TLR2,ECSIT,JUN
EGF Signaling	0.00616595	2.21	0.0469	Yes	JUN,PIK3CG,STAT3
Natural Killer Cell Signaling	0.00616595	2.21	0.0339	Yes	TYROBP,PIK3CG,INPP5D,PRKCG
Ephrin Receptor Signaling	0.00616595	2.21	0.0238		SORBS1,PIK3CG,ARPC5,EPHA5,STAT3
ErbB2-ErbB3 Signaling	0.00645654	2.19	0.0476		JUN,PIK3CG,STAT3
PPARα/RXRα Activation	0.00645654	2.19	0.025		JUN,PLCE1,PLCL2,ITGB5,ABCA1
Phospholipases	0.00676083	2.17	0.0441		HMOX1,PLCE1,PLCL2
CD28 Signaling in T Helper Cells	0.0074131	2.13	0.0294	Yes	PTPRC,JUN,PIK3CG,ARPC5
p70S6K Signaling	0.00831764	2.08	0.0303		PLCE1,PIK3CG,PLCL2,PRKCG
CD40 Signaling	0.00851138	2.07	0.0423	Yes	JUN,PIK3CG,STAT3
Erythropoietin Signaling	0.01	2	0.038	Yes	JUN,PIK3CG,PRKCG
Leukocyte Extravasation Signaling	0.0102329	1.99	0.0238		ITGB2,PIK3CG,CYBA,MSN,PRKCG
IL-10 Signaling	0.0104713	1.98	0.0385	Yes	HMOX1,JUN,STAT3
Growth Hormone Signaling	0.0107152	1.97	0.0385		PIK3CG,STAT3,PRKCG
Melatonin Signaling	0.0112202	1.95	0.037		PLCE1,PLCL2,PRKCG
Role of JAK family kinases in IL-6-type Cytokine Signaling	0.011749	1.93	0.0714	Yes	OSMR,STAT3
LPS-stimulated MAPK Signaling	0.0125893	1.9	0.0361	Yes	JUN,PIK3CG,PRKCG
FLT3 Signaling in Hematopoietic Progenitor Cells	0.0134896	1.87	0.038	Yes	PIK3CG,STAT3,INPP5D
cAMP-mediated signaling	0.0158489	1.8	0.0221		Htr5b,RGS14,HTR1A,STAT3,CHRM1
LPS/IL-1 Mediated Inhibition of RXR Function	0.0158489	1.8	0.0204	Yes	ECSIT,JUN,SREBF1,FABP3,ABCA1
Ceramide Signaling	0.0162181	1.79	0.033	Yes	CTSD,JUN,PIK3CG
Systemic Lupus Erythematosus Signaling	0.0162181	1.79	0.0196		PTPRC,JUN,PIK3CG,HLA-B,INPP5D
Gαq Signaling	0.0169824	1.77	0.0234		HMOX1,PIK3CG,CHRM1,PRKCG
TR/RXR Activation	0.0190546	1.72	0.0275		KLF9,SREBF1,PIK3CG
ErbB Signaling	0.0190546	1.72	0.0333		JUN,PIK3CG,PRKCG
Aldosterone Signaling in Epithelial Cells	0.0190546	1.72	0.0237		PLCE1,PIK3CG,PLCL2,PRKCG
Cytotoxic T Lymphocyte-mediated Apoptosis of Target Cells	0.0190546	1.72	0.0513	Yes	B2M,HLA-B
OX40 Signaling Pathway	0.0194984	1.71	0.0309	Yes	B2M,JUN,HLA-B
Thyroid Hormone Biosynthesis	0.0199526	1.7	0.143		CTSD
Serotonin Receptor Signaling	0.0199526	1.7	0.0408		Htr5b,HTR1A
Gap Junction Signaling	0.0204174	1.69	0.0221		PLCE1,PIK3CG,PLCL2,PRKCG
Signaling by Rho Family GTPases	0.0204174	1.69	0.0187		JUN,PIK3CG,ARPC5,GFAP,MSN
CTLA4 Signaling in Cytotoxic T Lymphocytes	0.020893	1.68	0.0312	Yes	B2M,PIK3CG,HLA-B
IL-9 Signaling	0.0213796	1.67	0.05	Yes	PIK3CG,STAT3
Oncostatin M Signaling	0.0213796	1.67	0.0571	Yes	OSMR,STAT3
B Cell Receptor Signaling	0.0213796	1.67	0.0229		PTPRC,JUN,PIK3CG,INPP5D
Cdc42 Signaling	0.0223872	1.65	0.0215	Yes	B2M,JUN,ARPC5,HLA-B
Antigen Presentation Pathway	0.0251189	1.6	0.0476		B2M,HLA-B
Mouse Embryonic Stem Cell Pluripotency	0.0251189	1.6	0.0303	Yes	ID2,PIK3CG,STAT3
Heme Degradation	0.0263027	1.58	0.0909		HMOX1
Spermine and Spermidine Degradation I	0.0263027	1.58	0.0714		SAT1
Antioxidant Action of Vitamin C	0.0269153	1.57	0.027	Yes	HMOX1,PLCE1,PLCL2
IGF-1 Signaling	0.0269153	1.57	0.028		JUN,PIK3CG,STAT3
T Cell Receptor Signaling	0.0269153	1.57	0.0275		PTPRC,JUN,PIK3CG
Granulocyte Adhesion and Diapedesis	0.0288403	1.54	0.022	Yes	ITGB2,CXCL13,CCL3L1/CCL3L3,MSN
CREB Signaling in Neurons	0.0295121	1.53	0.0193		PLCE1,PIK3CG,PLCL2,PRKCG
Nitric Oxide Signaling in the Cardiovascular System	0.0295121	1.53	0.024		PIK3CG,CHRM1,PRKCG
FcγRIIB Signaling in B Lymphocytes	0.0301995	1.52	0.0312	Yes	PIK3CG,INPP5D
UVC-Induced MAPK Signaling	0.0316228	1.5	0.0455		JUN,PRKCG
NRF2-mediated Oxidative Stress Response	0.0316228	1.5	0.0205		HMOX1,JUN,PIK3CG,PRKCG
Citrulline-Nitric Oxide Cycle	0.0323594	1.49	0.0625		ASS1
Role of NFAT in Cardiac Hypertrophy	0.0331131	1.48	0.0191		PLCE1,PIK3CG,PLCL2,PRKCG
iCOS-iCOSL Signaling in T Helper Cells	0.0346737	1.46	0.0238		PTPRC,PIK3CG,INPP5D
Pancreatic Adenocarcinoma Signaling	0.0346737	1.46	0.0234		HMOX1,PIK3CG,STAT3
Clathrin-mediated Endocytosis Signaling	0.0346737	1.46	0.0202	Yes	ITGB2,PIK3CG,ARPC5,ITGB5
Agranulocyte Adhesion and Diapedesis	0.0346737	1.46	0.0208		ITGB2,CXCL13,CCL3L1/CCL3L3,MSN
Fc Epsilon RI Signaling	0.0363078	1.44	0.0256		PIK3CG,INPP5D,PRKCG
fMLP Signaling in Neutrophils	0.0363078	1.44	0.0227	Yes	PIK3CG,ARPC5,PRKCG
ILK Signaling	0.0363078	1.44	0.0195		ITGB2,JUN,PIK3CG,ITGB5
Sphingosine-1-phosphate Signaling	0.0371535	1.43	0.0244		PLCE1,PIK3CG,PLCL2
Superpathway of Inositol Phosphate Compounds	0.0380189	1.42	0.0171		PTPRC,PLCE1,PIK3CG,INPP5D
Thrombin Signaling	0.0380189	1.42	0.019		PLCE1,PIK3CG,PLCL2,PRKCG
Gαs Signaling	0.0380189	1.42	0.024		ADD2,Htr5b,CHRM1
Arginine Biosynthesis IV	0.0389045	1.41	0.0417		ASS1
Urea Cycle	0.0389045	1.41	0.05		ASS1
Zymosterol Biosynthesis	0.0389045	1.41	0.0455		TM7SF2
Corticotropin Releasing Hormone Signaling	0.0389045	1.41	0.0207		JUN,ARPC5,PRKCG
Ephrin A Signaling	0.040738	1.39	0.037		PIK3CG,EPHA5
IL-6 Signaling	0.0416869	1.38	0.0242		JUN,PIK3CG,STAT3
Sperm Motility	0.0446684	1.35	0.0208		PLCE1,PLCL2,PRKCG
Synaptic Long Term Potentiation	0.0457088	1.34	0.0231		PLCE1,PLCL2,PRKCG
CNTF Signaling	0.0467735	1.33	0.0351		PIK3CG,STAT3
Gαi Signaling	0.047863	1.32	0.0222		RGS14,HTR1A,STAT3
IL-2 Signaling	0.047863	1.32	0.0328		JUN,PIK3CG
AD WGCNA Module	p-value	-log(p-value)	Ratio	Inflammatory Pathway	Molecules
Microglial (Gold)	7.94328e-21	20.1	0.0749	Yes	C3,HOMER2,LAPTM5,TYROBP,C1QA,C1QC,CD300C,CX3CR1,C1QB,TREM2,UNC93B1,INPP5D,TLR2,PTPRC,ITGB2,HMOX1,CD68,CTSS,CYBA,PIK3CG,CTSB,PLEK,NCKAP1L,C3AR1,SLC11A1,ITGAX
Microglial (Light Cyan)	6.30957e-20	19.2	0.0596	Yes	B2M,LAPTM5,C1QC,C1QA,C1QB,CX3CR1,TREM2,PTPRC,CTSZ,HMOX1,CTSS,CYBA,PIK3CG,C3,TYROBP,HLA-B,CD300C,UNC93B1,INPP5D,TLR2,ITGB2,CD68,CTSB,IRF8,PLEK,NCKAP1L,C3AR1,ITGAX
Microglial (Yellow)	3.16228e-17	16.5	0.0358	Yes	LAPTM5,SAT1,C1QC,C1QA,C1QB,TREM2,PTPRC,CTSZ,HMOX1,JUN,CTSS,CYBA,PIK3CG,OSMR,C3,TYROBP,HLA-B,CREG1,PDLIM2,CD300C,STAT3,UNC93B1,INPP5D,TLR2,ITGB2,CD68,CNN3,CTSB,IRF8,PLEK,NCKAP1L,C3AR1,SLC11A1,MSN
Synaptic Transmission (Salmon)	0.01	2	0.0182		POU3F1,RASL11B,MLXIPL,ID2,BCL11A,TSPAN13,PLCL2,TRIM37,LMO1
Synaptic Transmission (Peru)	0.0389045	1.41	0.0201		KCND2,ABRACL,LIN7B,FKBP1B,ADD2,PRKCG
Microglial (Forest Green)	0.0501187	1.3	0.018	Yes	B2M,HLA-B,SAT1,SLC11A1
Synaptic Transmission (Purple)	0.333426	0.477	0.00966		KCND2,RASL11B,ADD2,TSPAN13,PLCL2,PRKCG

## Sheet: Table S4
Table S4. Gene expression changes in the CA1 hippocampal subregion of 6.1 month old rTg4510 females.
Affymetrix Probe	Gene Symbol	Gene Title	Entrez Gene	p-value (ANOVA)	p-value (Fisher's LSD)	Fold Change	Fold Change in Other Regions
				CA1
				Genotype	rTg4510 v tTA		Hipp	CA3	DG
1418021_at	C4b	complement component 4B (Childo blood group)	12268	4.87379e-05	6.3749e-05	20.8121	6.7091
1436996_x_at	Lyz1	lysozyme 1	17110	0.000329574	0.000378614	10.0231	5.64027
1426508_at	Gfap	glial fibrillary acidic protein	14580	4.23176e-05	6.93175e-05	7.92875	3.44909
1439426_x_at	Lyz1	lysozyme 1	17110	0.000421628	0.000430757	7.18599	4.57525	2.08807
1449254_at	Spp1	secreted phosphoprotein 1	20750	0.00195137	0.0017676	6.50766
1423547_at	Lyz2	lysozyme 2	17105	2.09368e-05	3.38997e-05	6.09929	5.83963
1426509_s_at	Gfap	glial fibrillary acidic protein	14580	1.22018e-05	2.75169e-05	6.05276	3.68012	1.937
1418674_at	Osmr	oncostatin M receptor	18414	0.00035999	0.000346605	5.85431	4.36185
1456292_a_at	Vim	vimentin	22352	0.000291484	0.000319301	5.6606
1422124_a_at	Ptprc	protein tyrosine phosphatase, receptor type, C	19264	2.16478e-05	3.78628e-05	5.29849	2.41117
1438118_x_at	Vim	vimentin	22352	0.000348461	0.00040138	5.18766
1452114_s_at	Igfbp5	insulin-like growth factor binding protein 5	16011	7.27592e-05	8.06948e-05	5.03242
1450641_at	Vim	vimentin	22352	0.00215213	0.00148576	4.78407
1449401_at	C1qc	complement component 1, q subcomponent, C chain	12262	0.00125038	0.0015836	4.75058	3.17967
1427076_at	Mpeg1	macrophage expressed gene 1	17476	6.46691e-06	1.68072e-05	4.70067		3.35306
1416130_at	Prnp	prion protein	19122	2.36375e-08	8.30394e-09	4.66953		3.33595	4.5631
1418059_at	Eltd1	EGF, latrophilin seven transmembrane domain containing 1	170757	0.000581928	0.000320798	4.37045
1422313_a_at	Igfbp5	insulin-like growth factor binding protein 5	16011	0.000149986	0.000225008	4.15931
1448640_at	Slc14a1	solute carrier family 14 (urea transporter), member 1	108052	0.00270723	0.00307759	4.10764
1415983_at	Lcp1	lymphocyte cytosolic protein 1	18826	1.55538e-07	1.9249e-07	4.07387
1450792_at	Tyrobp	TYRO protein tyrosine kinase binding protein	22177	8.03322e-06	2.78658e-05	3.97965	3.81449	2.03309
1437726_x_at	C1qb	complement component 1, q subcomponent, beta polypeptide	12260	3.98869e-05	0.000122004	3.96815	3.51029	2.1014
1424638_at	Cdkn1a	cyclin-dependent kinase inhibitor 1A (P21)	12575	0.000988526	0.000798976	3.94342
1427183_at	Efemp1	epidermal growth factor-containing fibulin-like extracellular matrix protein 1	216616	0.00368596	0.00312763	3.92933
1417327_at	Cav2	caveolin 2	12390	0.000764047	0.000667216	3.9109
1423860_at	Ptgds	prostaglandin D2 synthase (brain)	19215	0.000236331	0.000282791	3.88967
1419483_at	C3ar1	complement component 3a receptor 1	12267	5.96457e-07	8.40975e-07	3.88806	2.3675
1419004_s_at	Bcl2a1a /// Bcl2a1b /// Bcl2a1d	B-cell leukemia/lymphoma 2 related protein A1a /// B-cell leukemia/lymphoma 2 related protein A1b /// B-cell leukemia/lymphoma 2 related protein A1d	12044 /// 12045 /// 12047	0.000214201	0.00036588	3.86616
1433935_at	AU020206	expressed sequence AU020206	101757	1.88097e-05	2.9517e-05	3.85701	3.27521
1434366_x_at	C1qb	complement component 1, q subcomponent, beta polypeptide	12260	3.30776e-05	9.27795e-05	3.85326	2.64244
1417266_at	Ccl6	chemokine (C-C motif) ligand 6	20305	0.000145926	0.000206406	3.83469
1448160_at	Lcp1	lymphocyte cytosolic protein 1	18826	0.000149969	0.000172807	3.83165
1423859_a_at	Ptgds	prostaglandin D2 synthase (brain)	19215	3.07993e-05	4.19431e-05	3.7803
1416303_at	Litaf	LPS-induced TN factor	56722	2.43914e-05	2.38261e-05	3.77472
1448748_at	Plek	pleckstrin	56193	0.00146755	0.00135755	3.69941
1450678_at	Itgb2	integrin beta 2	16414	0.0012538	0.00161043	3.65157	2.63543
1426246_at	Pros1	protein S (alpha)	19128	0.000535897	0.000641161	3.61286
1417063_at	C1qb	complement component 1, q subcomponent, beta polypeptide	12260	0.000327317	0.000978023	3.60085	3.39008
1419873_s_at	Csf1r	colony stimulating factor 1 receptor	12978	9.96783e-06	1.96444e-05	3.58867
1416405_at	Bgn	biglycan	12111	0.00104878	0.00171353	3.53529
1451361_a_at	Pnpla7	patatin-like phospholipase domain containing 7	241274	0.000826752	0.000386619	3.49657
1416340_a_at	Man2b1	mannosidase 2, alpha B1	17159	1.15121e-05	8.38258e-06	3.46577
1448591_at	Ctss	cathepsin S	13040	1.12547e-06	3.70363e-06	3.42683	2.75634	2.00548
1436991_x_at	Gsn	gelsolin	227753	0.000338558	0.000220186	3.42083
1417639_at	Slc22a4	solute carrier family 22 (organic cation transporter), member 4	30805	0.00213317	0.00236609	3.41866
1450533_a_at	Plagl1	pleiomorphic adenoma gene-like 1	22634	0.000125552	4.20023e-05	3.40171
1418989_at	Ctse	cathepsin E	13034	0.00032641	0.000389948	3.38123	4.83756
1452670_at	Myl9	myosin, light polypeptide 9, regulatory	98932	0.00297561	0.00229256	3.3161
1422903_at	Ly86	lymphocyte antigen 86	17084	0.000536767	0.00137653	3.31423
1415931_at	Igf2	insulin-like growth factor 2	16002	0.000204349	0.000137628	3.30134
1426397_at	Tgfbr2	transforming growth factor, beta receptor II	21813	0.000422431	0.000548247	3.29611
1417494_a_at	Cp	ceruloplasmin	12870	2.38009e-06	2.54026e-06	3.24811
1421840_at	Abca1	ATP-binding cassette, sub-family A (ABC1), member 1	11303	3.13995e-05	3.2123e-05	3.2323	1.70194	2.96293
1418912_at	Plxdc2	plexin domain containing 2	67448	6.81192e-05	5.01171e-05	3.17632	1.45293
1421839_at	Abca1	ATP-binding cassette, sub-family A (ABC1), member 1	11303	0.000993829	0.000429989	3.15686	1.75073
1437171_x_at	Gsn	gelsolin	227753	0.00106208	0.000707797	3.15367
1450020_at	Cx3cr1	chemokine (C-X3-C) receptor 1	13051	1.98948e-05	1.82409e-05	3.14807	2.01421
1418252_at	Padi2	peptidyl arginine deiminase, type II	18600	7.50502e-05	0.000344669	3.12808
1423909_at	Tmem176a	transmembrane protein 176A	66058	0.00105849	0.00165068	3.11735
1456307_s_at	Adcy7	adenylate cyclase 7	11513	0.000234278	0.000281757	3.0912
1418472_at	Aspa	aspartoacylase	11484	0.000268425	0.000644567	3.08537
1425546_a_at	Trf	transferrin	22041	0.00104692	0.00101983	3.07793
1416371_at	Apod	apolipoprotein D	11815	0.000693172	0.000935851	3.05236
1421408_at	Igsf6	immunoglobulin superfamily, member 6	80719	0.00177671	0.00167728	3.04954
1423754_at	Ifitm3	interferon induced transmembrane protein 3	66141	6.09303e-05	0.000231763	3.03774
1425382_a_at	Aqp4	aquaporin 4	11829	0.000463189	0.000413183	3.00924
1425336_x_at	H2-K1	histocompatibility 2, K1, K region	14972	0.00151099	0.0029748	3.00536	1.86061
1417523_at	Plek	pleckstrin	56193	4.06452e-05	0.000108204	2.99013
1416344_at	Lamp2	lysosomal-associated membrane protein 2	16784	0.000252158	0.000281912	2.98116
1450392_at	Abca1	ATP-binding cassette, sub-family A (ABC1), member 1	11303	0.000533481	0.00026869	2.97845	1.46227
1428114_at	Slc14a1	solute carrier family 14 (urea transporter), member 1	108052	0.00218897	0.00350613	2.96768
1430127_a_at	Ccnd2	cyclin D2	12444	0.00180959	0.00193767	2.96686
1418365_at	Ctsh	cathepsin H	13036	0.000957498	0.00218432	2.9637
1450923_at	Tgfb2	transforming growth factor, beta 2	21808	0.0101582	0.00301902	2.9408
1416343_a_at	Lamp2	lysosomal-associated membrane protein 2	16784	0.00066778	0.000395501	2.94014
1436791_at	Wnt5a	wingless-related MMTV integration site 5A	22418	0.000243782	0.000253824	2.93005
1421374_a_at	Fxyd1	FXYD domain-containing ion transport regulator 1	56188	0.000463047	0.00208864	2.91657
1428094_at	Lamp2	lysosomal-associated membrane protein 2	16784	0.000111123	0.000208174	2.9082
1427019_at	Ptprz1	protein tyrosine phosphatase, receptor type Z, polypeptide 1	19283	0.000157543	0.000200753	2.89704
1421218_at	Bche	butyrylcholinesterase	12038	0.00330981	0.00122296	2.89118
1449937_at	Pp11r	placental protein 11 related	19011	0.00411539	0.00354499	2.88015
1450650_at	Myo10	myosin X	17909	0.000691284	0.000730134	2.87631
1420699_at	Clec7a	C-type lectin domain family 7, member a	56644	0.00262473	0.00236763	2.87523
1418004_a_at	Tmem176b	transmembrane protein 176B	65963	0.000223767	0.000631057	2.86142
1423393_at	Clic4	chloride intracellular channel 4 (mitochondrial)	29876	8.24839e-06	1.83201e-05	2.85434
1416543_at	Nfe2l2	nuclear factor, erythroid derived 2, like 2	18024	2.53334e-05	4.49288e-05	2.85298
1421413_a_at	Pdlim5	PDZ and LIM domain 5	56376	0.000136703	8.97875e-05	2.85138
1419573_a_at	Lgals1	lectin, galactose binding, soluble 1	16852	0.00189554	0.00288226	2.85013
1448323_a_at	Bgn	biglycan	12111	0.000243324	0.00059966	2.84363
1419592_at	Unc5c	unc-5 homolog C (C. elegans)	22253	0.000274235	6.8664e-05	2.83031
1418470_at	Yes1	Yamaguchi sarcoma viral (v-yes) oncogene homolog 1	22612	0.00134077	0.00160854	2.82998
1418539_a_at	Ptpre	protein tyrosine phosphatase, receptor type, E	19267	0.000411351	0.000183938	2.82425
1417534_at	Itgb5	integrin beta 5	16419	1.1249e-06	3.11828e-06	2.82313
1422671_s_at	Naalad2	N-acetylated alpha-linked acidic dipeptidase 2	72560	0.000266946	0.000235177	2.82253	1.36591
1451318_a_at	LOC676654 /// Lyn	similar to Yamaguchi sarcoma viral (v-yes-1) oncogene homolog /// Yamaguchi sarcoma viral (v-yes-1) oncogene homolog	17096 /// 676654	4.76478e-05	0.000131018	2.82201
1460218_at	Cd52	CD52 antigen	23833	0.000197199	0.000387524	2.80115	5.27731
1426294_at	Hapln1	hyaluronan and proteoglycan link protein 1	12950	7.31564e-05	5.51194e-05	2.77827
1448546_at	Rassf3	Ras association (RalGDS/AF-6) domain family member 3	192678	0.000104994	4.06074e-05	2.77196
1450716_at	Adamts1	a disintegrin-like and metallopeptidase (reprolysin type) with thrombospondin type 1 motif, 1	11504	0.00122747	0.0015297	2.77088
1438980_x_at	Pm20d1	peptidase M20 domain containing 1	212933	0.000178442	0.00033071	2.76248
1416714_at	Irf8	interferon regulatory factor 8	15900	0.00028475	0.000460752	2.76087	3.54405
1450379_at	Msn	moesin	17698	9.20184e-05	0.000162474	2.75108
1460287_at	Timp2	tissue inhibitor of metalloproteinase 2	21858	0.00218488	0.000950373	2.74938
1449123_at	Itih3	inter-alpha trypsin inhibitor, heavy chain 3	16426	0.000323881	0.00100241	2.73873
1421375_a_at	S100a6	S100 calcium binding protein A6 (calcyclin)	20200	0.00117889	0.0025275	2.73466
1436970_a_at	Pdgfrb	platelet derived growth factor receptor, beta polypeptide	18596	0.000232003	8.54116e-05	2.72296
1418401_a_at	Dusp16	dual specificity phosphatase 16	70686	1.84399e-05	4.96543e-05	2.7196
1428326_s_at	Hrsp12	heat-responsive protein 12	15473	0.000190073	0.000541702	2.71285
1416123_at	Ccnd2	cyclin D2	12444	0.000494978	0.00111295	2.68853
1434449_at	Aqp4	aquaporin 4	11829	0.000309004	0.000547248	2.68812
1448229_s_at	Ccnd2	cyclin D2	12444	0.000179887	0.00015694	2.67435
1419040_at	Cyp2d22	cytochrome P450, family 2, subfamily d, polypeptide 22	56448	0.000206148	0.000494876	2.66833
1460220_a_at	Csf1	colony stimulating factor 1 (macrophage)	12977	1.9872e-05	4.20835e-05	2.66814
1448877_at	Dlx2	distal-less homeobox 2	13392	6.94243e-05	9.42106e-05	2.66135
1424975_at	Siglec5	sialic acid binding Ig-like lectin 5	233186	0.000190077	0.000303973	2.65267
1448694_at	Jun	Jun oncogene	16476	0.000234257	0.000154317	2.65133	1.36035	2.647
1426063_a_at	Gem	GTP binding protein (gene overexpressed in skeletal muscle)	14579	0.000347349	0.000532141	2.65042
1432417_a_at	Tspan2	tetraspanin 2	70747	0.000188474	0.000231634	2.63906
1417162_at	Tmbim1	transmembrane BAX inhibitor motif containing 1	69660	0.000677704	0.000468525	2.63693
1452280_at	Farp1	FERM, RhoGEF (Arhgef) and pleckstrin domain protein 1 (chondrocyte-derived)	223254	0.000523182	0.000544501	2.63382
1448182_a_at	Cd24a	CD24a antigen	12484	0.0011099	0.00190675	2.62967
1419879_s_at	Trim25	tripartite motif-containing 25	217069	7.08889e-05	0.00011178	2.6231
1422756_at	Slc32a1	solute carrier family 32 (GABA vesicular transporter), member 1	22348	0.000529087	0.000282259	2.62238
1434745_at	Ccnd2	cyclin D2	12444	0.000453002	0.00340499	2.60301
1421592_at	Ncam2	neural cell adhesion molecule 2	17968	4.76489e-05	4.01596e-05	2.60125
1448568_a_at	Slc20a1	solute carrier family 20, member 1	20515	0.00323075	0.00117763	2.59269	1.38164
1425132_at	Neto1	neuropilin (NRP) and tolloid (TLL)-like 1	246317	0.000711037	0.000242426	2.58357			1.35665
1448459_at	Kcnip1	Kv channel-interacting protein 1	70357	1.21901e-06	1.40359e-06	2.58153
1416287_at	Rgs4	regulator of G-protein signaling 4	19736	0.000505936	0.000178381	2.58031
1419872_at	Csf1r	colony stimulating factor 1 receptor	12978	2.01394e-06	8.39273e-06	2.57678		1.72478
1426208_x_at	Plagl1	pleiomorphic adenoma gene-like 1	22634	1.29917e-07	1.18916e-07	2.55556
1426587_a_at	Stat3	signal transducer and activator of transcription 3	20848	5.79088e-05	2.21642e-05	2.53875	1.45619
1456380_x_at	Cnn3 /// LOC100047856	calponin 3, acidic /// similar to calponin 3, acidic	100047856 /// 71994	7.4558e-05	0.000197269	2.53859	1.36348
1448148_at	Grn	granulin	14824	8.43421e-06	3.01081e-06	2.53833
1448818_at	Wnt5a	wingless-related MMTV integration site 5A	22418	9.82988e-05	7.65805e-05	2.53341
1452354_at	2810459M11Rik	RIKEN cDNA 2810459M11 gene	72792	2.15797e-05	0.000111275	2.52853
1456283_at	Neto1	neuropilin (NRP) and tolloid (TLL)-like 1	246317	0.000222102	0.000133148	2.52634
1416382_at	Ctsc	cathepsin C	13032	0.000217603	0.00090909	2.52232
1416619_at	4632428N05Rik	RIKEN cDNA 4632428N05 gene	74048	0.000134045	0.000198322	2.51934
1452284_at	Ptprz1	protein tyrosine phosphatase, receptor type Z, polypeptide 1	19283	0.000197869	0.000572073	2.51647
1452428_a_at	B2m	beta-2 microglobulin	12010	0.00109354	0.00125972	2.50214	1.87283
1416454_s_at	Acta2	actin, alpha 2, smooth muscle, aorta	11475	0.00100694	0.000975504	2.49535
1427020_at	Scara3	scavenger receptor class A, member 3	219151	0.00645816	0.00376558	2.49298
1452117_a_at	Fyb	FYN binding protein	23880	0.000839587	0.00115475	2.48469
1426801_at	2014-09-08	septin 8	20362	0.00360977	0.00171677	2.48406
1449365_at	S1pr5	sphingosine-1-phosphate receptor 5	94226	0.000138436	0.000334127	2.47965
1437419_at	Bmp2k	BMP2 inducible kinase	140780	4.37134e-06	8.86679e-06	2.47037
1452246_at	Ostf1	osteoclast stimulating factor 1	20409	0.000108799	0.000242521	2.4675
1456312_x_at	Gsn	gelsolin	227753	0.00284144	0.00244106	2.45773
1427475_a_at	Pdlim5	PDZ and LIM domain 5	56376	4.75422e-07	1.35415e-06	2.4494
1450243_a_at	Rcan2	regulator of calcineurin 2	53901	0.000124072	0.000219837	2.44626
1428011_a_at	Erbb2ip	Erbb2 interacting protein	59079	7.73043e-06	2.28893e-05	2.44551
1449296_a_at	Cnp	2',3'-cyclic nucleotide 3' phosphodiesterase	12799	5.76943e-05	8.24864e-05	2.4455	1.17643
1424393_s_at	Adhfe1	alcohol dehydrogenase, iron containing, 1	76187	0.0012102	0.00181447	2.44387
1448623_at	Tmem123	transmembrane protein 123	71929	0.000619209	0.000316665	2.44027
1448734_at	Cp	ceruloplasmin	12870	0.00607897	0.00320874	2.43798
1417533_a_at	Itgb5	integrin beta 5	16419	0.000140435	0.000371593	2.43537
1420484_a_at	Vtn	vitronectin	22370	9.63379e-06	1.74821e-05	2.43272
1455098_a_at	Vtn	vitronectin	22370	1.14018e-07	3.74657e-07	2.43225
1432269_a_at	Sh3kbp1	SH3-domain kinase binding protein 1	58194	0.0029916	0.00347879	2.42878
1422170_at	Slc5a3	solute carrier family 5 (inositol transporters), member 3	53881	0.00599104	0.00251348	2.42839
1418392_a_at	Gbp3	guanylate binding protein 3	55932	7.81655e-05	0.000253774	2.41775
1435631_x_at	Exoc6	exocyst complex component 6	107371	6.61606e-05	8.79261e-05	2.41178
1450088_a_at	Mobp	myelin-associated oligodendrocytic basic protein	17433	0.000612315	0.00224804	2.40972
1416315_at	Abhd4	abhydrolase domain containing 4	105501	0.00241137	0.00207022	2.407
1425826_a_at	Sorbs1	sorbin and SH3 domain containing 1	20411	0.00307844	0.00314523	2.40394	1.41364
1448474_at	Nek7	NIMA (never in mitosis gene a)-related expressed kinase 7	59125	3.14716e-06	5.75517e-06	2.38664
1421978_at	Gad2	glutamic acid decarboxylase 2	14417	3.99926e-05	4.28716e-05	2.3813
1454656_at	Spata13	spermatogenesis associated 13	219140	4.37083e-05	1.35707e-05	2.38011
1449852_a_at	Ehd4	EH-domain containing 4	98878	0.000214311	0.000251373	2.36542
1435272_at	Itpkb	inositol 1,4,5-trisphosphate 3-kinase B	320404	0.00443511	0.00137194	2.35766
1450860_at	Lap3	leucine aminopeptidase 3	66988	1.78514e-06	1.73946e-06	2.35555
1456437_x_at	C1r /// C1rb	complement component 1, r subcomponent /// complement component 1, r subcomponent B	50909 /// 667277	9.15528e-05	0.000179005	2.35366
1424567_at	Tspan2	tetraspanin 2	70747	0.000222398	0.000439471	2.34174
1423586_at	Axl	AXL receptor tyrosine kinase	26362	0.000540138	0.00119038	2.33871
1436905_x_at	Laptm5	lysosomal-associated protein transmembrane 5	16792	1.52753e-05	7.69953e-05	2.33551	2.15775	1.54943
1425892_a_at	Pnoc	prepronociceptin	18155	0.000525153	0.00126561	2.33271
1423331_a_at	LOC100047693 /// Pvrl3	similar to cell adhesion molecule nectin-3 beta /// poliovirus receptor-related 3	100047693 /// 58998	0.0056671	0.00168642	2.32874
1450044_at	Fzd7	frizzled homolog 7 (Drosophila)	14369	0.0037798	0.0019764	2.32851
1439259_x_at	Abhd4	abhydrolase domain containing 4	105501	0.00457173	0.00249248	2.32241
1421814_at	Msn	moesin	17698	0.00148656	0.00272631	2.3201	1.61367
1417495_x_at	Cp	ceruloplasmin	12870	0.00233017	0.00145643	2.31678
1438377_x_at	Slc13a3	solute carrier family 13 (sodium-dependent dicarboxylate transporter), member 3	114644	3.35584e-05	0.000194713	2.31284
1425036_a_at	Tnrc6a	trinucleotide repeat containing 6a	233833	0.00224586	0.000936117	2.30336
1449577_x_at	Tpm2	tropomyosin 2, beta	22004	0.000348936	0.00053652	2.30214
1460180_at	Hexb	hexosaminidase B	15212	5.36816e-06	2.43666e-05	2.30041		1.45731
1422643_at	Moxd1	monooxygenase, DBH-like 1	59012	0.000444858	0.000248728	2.29953
1449526_a_at	Gdpd3	glycerophosphodiester phosphodiesterase domain containing 3	68616	4.44453e-05	0.000251114	2.29725
1449289_a_at	B2m	beta-2 microglobulin	12010	0.000253886	0.000263221	2.29608	1.73467
1421441_at	Angpt1	angiopoietin 1	11600	0.000255438	0.000446815	2.29234
1417869_s_at	Ctsz	cathepsin Z	64138	2.46705e-05	3.05008e-05	2.28831	2.3204
1454454_at	---	---	---	3.35679e-05	9.56283e-05	2.2861
1455570_x_at	Cnn3 /// LOC100047856	calponin 3, acidic /// similar to calponin 3, acidic	100047856 /// 71994	0.00171061	0.00218529	2.28445
1434768_at	Tpp1	tripeptidyl peptidase I	12751	0.00535555	0.00299988	2.28275
1420696_at	Sema3c	sema domain, immunoglobulin domain (Ig), short basic domain, secreted, (semaphorin) 3C	20348	5.57404e-05	5.00122e-05	2.27476
1415812_at	Gsn	gelsolin	227753	0.00259511	0.00171917	2.27238
1416003_at	Cldn11	claudin 11	18417	0.000403009	0.000725328	2.27224
1421493_a_at	Rgs20	regulator of G-protein signaling 20	58175	0.000219871	0.000508232	2.26989
1452217_at	Ahnak	AHNAK nucleoprotein (desmoyokin)	66395	0.000119498	0.000140123	2.26815
1426622_a_at	Qpct	glutaminyl-peptide cyclotransferase (glutaminyl cyclase)	70536	1.24771e-06	2.10765e-06	2.26557
1416066_at	Cd9	CD9 antigen	12527	4.9656e-05	0.000272199	2.26319
1459921_at	Nxph1	neurexophilin 1	18231	0.000369081	0.000478173	2.26257
1417061_at	Slc40a1	solute carrier family 40 (iron-regulated transporter), member 1	53945	3.50019e-05	9.73317e-05	2.26061
1450034_at	Stat1	signal transducer and activator of transcription 1	20846	0.000374714	0.000103748	2.2585
1417868_a_at	Ctsz	cathepsin Z	64138	0.000357113	0.000373365	2.25488	2.36351
1448128_at	Ctsa	cathepsin A	19025	0.000700718	0.000189433	2.25037	1.48303
1425028_a_at	Tpm2	tropomyosin 2, beta	22004	0.00023985	0.000629835	2.2478
1452065_at	Vstm2a	V-set and transmembrane domain containing 2A	211739	3.62758e-06	3.58119e-06	2.24639
1420764_at	Scrg1	scrapie responsive gene 1	20284	0.000393619	0.00276272	2.24421
1450663_at	Thbs2	thrombospondin 2	21826	0.000353762	0.000273161	2.23447
1456012_x_at	Rnaset2a /// Rnaset2b	ribonuclease T2A /// ribonuclease T2B	100037283 /// 68195	0.000910369	0.00174277	2.23338
1430700_a_at	Pla2g7	phospholipase A2, group VII (platelet-activating factor acetylhydrolase, plasma)	27226	0.00010043	0.000582281	2.23334
1437341_x_at	Cnp	2',3'-cyclic nucleotide 3' phosphodiesterase	12799	0.000376708	0.00123675	2.22323
1455385_at	Exoc6	exocyst complex component 6	107371	0.000164821	0.000291814	2.22282
1423569_at	Gatm	glycine amidinotransferase (L-arginine:glycine amidinotransferase)	67092	0.000200787	0.000896402	2.2223
1425848_a_at	Dusp26	dual specificity phosphatase 26 (putative)	66959	5.83815e-05	8.74518e-05	2.22179
1438606_a_at	Clic4	chloride intracellular channel 4 (mitochondrial)	29876	1.31334e-06	9.22224e-06	2.21931
1420928_at	St6gal1	beta galactoside alpha 2,6 sialyltransferase 1	20440	1.19605e-05	2.25459e-05	2.21626
1448201_at	Sfrp2	secreted frizzled-related protein 2	20319	6.13054e-06	3.9933e-06	2.21463
1448188_at	Ucp2	uncoupling protein 2 (mitochondrial, proton carrier)	22228	0.000638294	0.00266064	2.20233
1448162_at	Vcam1	vascular cell adhesion molecule 1	22329	0.00139286	0.00179978	2.20028
1451629_at	Lbh	limb-bud and heart	77889	5.51304e-06	2.20148e-05	2.19842
1448768_at	Mog	myelin oligodendrocyte glycoprotein	17441	0.000290319	0.00133597	2.1916
1434600_at	Tjp2	tight junction protein 2	21873	0.000876264	0.000793971	2.18919
1450225_at	Insr	insulin receptor	16337	0.00057665	0.00333095	2.18917
1434503_s_at	Lamp2	lysosomal-associated membrane protein 2	16784	0.000110827	0.000401625	2.18892
1434121_at	Lgi4	leucine-rich repeat LGI family, member 4	243914	6.4256e-05	0.000298165	2.1885
1448233_at	Prnp	prion protein	19122	3.08945e-06	8.79829e-07	2.18301		2.01043	1.92704
1417408_at	F3	coagulation factor III	14066	0.000109323	0.000585789	2.17959
1423584_at	Igfbp7	insulin-like growth factor binding protein 7	29817	1.70905e-05	3.81366e-05	2.17826
1449175_at	Gpr65	G-protein coupled receptor 65	14744	6.9622e-06	1.03061e-05	2.17687
1423392_at	Clic4	chloride intracellular channel 4 (mitochondrial)	29876	4.26992e-06	3.3389e-05	2.17282
1431416_a_at	Jam2	junction adhesion molecule 2	67374	0.000302897	0.000702451	2.17199
1455298_at	---	---	---	0.00134564	0.00155642	2.16815
1425560_a_at	S100a16	S100 calcium binding protein A16	67860	0.000167689	0.000571113	2.16392
1416630_at	Id3	inhibitor of DNA binding 3	15903	9.84845e-05	0.000245084	2.1588
1454677_at	Timp2	tissue inhibitor of metalloproteinase 2	21858	0.00733889	0.00221798	2.15695
1437502_x_at	Cd24a	CD24a antigen	12484	0.000543449	0.00152421	2.15647
1417071_s_at	Cyp4v3	cytochrome P450, family 4, subfamily v, polypeptide 3	102294	0.000144072	0.000276692	2.15621
1417695_a_at	Soat1	sterol O-acyltransferase 1	20652	0.000216281	0.000227779	2.15596
1449270_at	Plxdc2	plexin domain containing 2	67448	0.00557076	0.00352818	2.15463
1450241_a_at	Evi2a	ecotropic viral integration site 2a	14017	0.000991845	0.00121416	2.15173
1433489_s_at	Fgfr2	fibroblast growth factor receptor 2	14183	0.000656797	0.00152724	2.14873
1419089_at	Timp3	tissue inhibitor of metalloproteinase 3	21859	2.26962e-05	2.07022e-05	2.14112
1416166_a_at	Prdx4	peroxiredoxin 4	53381	0.000283377	0.000131198	2.14088
1416101_a_at	Hist1h1c	histone cluster 1, H1c	50708	0.000174122	0.000290926	2.13771
1421881_a_at	Elavl2	ELAV (embryonic lethal, abnormal vision, Drosophila)-like 2 (Hu antigen B)	15569	0.000181353	0.00148553	2.13553
1417936_at	Ccl9	chemokine (C-C motif) ligand 9	20308	0.000147293	0.000469288	2.13389
1420583_a_at	Rora	RAR-related orphan receptor alpha	19883	0.0108642	0.00349599	2.13372
1421442_at	Flt4	FMS-like tyrosine kinase 4	14257	0.000186348	0.000125193	2.12983
1416882_at	Rgs10	regulator of G-protein signalling 10	67865	0.000157166	0.00043776	2.12761
1422648_at	Slc7a2	solute carrier family 7 (cationic amino acid transporter, y+ system), member 2	11988	0.000262695	0.00011751	2.12371
1416286_at	Rgs4	regulator of G-protein signaling 4	19736	0.00385966	0.00319504	2.1191
1423594_a_at	Ednrb	endothelin receptor type B	13618	4.10248e-05	0.000153381	2.11858
1456133_x_at	Itgb5	integrin beta 5	16419	1.59642e-05	0.00013668	2.11253	1.80965
1417988_at	Resp18	regulated endocrine-specific protein 18	19711	3.01903e-05	2.79627e-05	2.11005
1418049_at	Ltbp3	latent transforming growth factor beta binding protein 3	16998	0.000186021	0.000196696	2.11
1416167_at	Prdx4	peroxiredoxin 4	53381	0.00212558	0.00178262	2.10839
1424852_at	Mef2c	myocyte enhancer factor 2C	17260	0.000388496	0.000138999	2.1042			1.50636
1448136_at	Enpp2	ectonucleotide pyrophosphatase/phosphodiesterase 2	18606	8.26378e-05	2.74452e-05	2.09871
1449519_at	Gadd45a	growth arrest and DNA-damage-inducible 45 alpha	13197	0.000220371	0.000146224	2.09769
1417409_at	Jun	Jun oncogene	16476	0.000248286	0.000425484	2.09656	1.46377
1425622_at	Edil3	EGF-like repeats and discoidin I-like domains 3	13612	0.00236916	0.000642291	2.09508
1448124_at	Gusb	glucuronidase, beta	110006	2.9006e-05	1.89021e-05	2.08455
1426340_at	Slc1a3	solute carrier family 1 (glial high affinity glutamate transporter), member 3	20512	0.000217991	0.000303265	2.08085
1448118_a_at	Ctsd	cathepsin D	13033	4.39951e-05	0.000116725	2.08048	1.76652
1456069_at	Dtna	dystrobrevin alpha	13527	0.000192079	0.00012167	2.07279
1448354_at	G6pdx	glucose-6-phosphate dehydrogenase X-linked	14381	0.00223183	0.000761937	2.07082
1437874_s_at	Hexb	hexosaminidase B	15212	3.751e-06	3.23811e-05	2.06846
1416474_at	Igdcc4	immunoglobulin superfamily, DCC subclass, member 4	56741	7.17729e-05	0.000147937	2.06817
1416006_at	Mdk	midkine	17242	2.08502e-05	0.00015346	2.06759
1435176_a_at	Id2	inhibitor of DNA binding 2	15902	0.000521752	0.00137832	2.067	1.22623
1418583_at	Hint3	histidine triad nucleotide binding protein 3	66847	8.52104e-05	4.03702e-05	2.06455
1420940_x_at	Rgs5	regulator of G-protein signaling 5	19737	0.000708378	0.00178535	2.06301
1455965_at	Adamts4	a disintegrin-like and metallopeptidase (reprolysin type) with thrombospondin type 1 motif, 4	240913	0.00087178	0.00156593	2.0592
1420760_s_at	Ndrg1	N-myc downstream regulated gene 1	17988	0.000400959	0.00159177	2.05708
1451538_at	Sox9	SRY-box containing gene 9	20682	1.81518e-05	0.000116716	2.05647	1.68715
1417275_at	Mal	myelin and lymphocyte protein, T-cell differentiation protein	17153	4.48633e-05	0.000118058	2.05251
1418268_at	Htr3a	5-hydroxytryptamine (serotonin) receptor 3A	15561	0.000545426	0.000316151	2.0451
1418141_at	Dcx	doublecortin	13193	0.00393929	0.00204588	2.04079
1452734_at	Rnaset2a /// Rnaset2b	ribonuclease T2A /// ribonuclease T2B	100037283 /// 68195	2.36111e-05	3.78324e-05	2.04006
1419237_at	Usp29	ubiquitin specific peptidase 29	57775	0.0120344	0.00378159	2.03551
1417870_x_at	Ctsz	cathepsin Z	64138	0.000106221	0.00015445	2.03487	2.35804
1423223_a_at	Prdx6	peroxiredoxin 6	11758	0.000478958	0.00149658	2.03085
1423506_a_at	Nnat	neuronatin	18111	0.000241933	0.000877978	2.02817
1422743_at	Phka1	phosphorylase kinase alpha 1	18679	0.000192947	0.000767197	2.02756
1450977_s_at	Ndrg1	N-myc downstream regulated gene 1	17988	0.000192597	0.000512176	2.02657
1450287_at	Npas3	neuronal PAS domain protein 3	27386	0.00104469	0.00131915	2.02391
1436512_at	Arl4c /// LOC632433	ADP-ribosylation factor-like 4C /// similar to ADP-ribosylation factor-like protein 7	320982 /// 632433	0.00176134	0.00200269	2.02109
1418626_a_at	Clu /// LOC100046120	clusterin /// similar to clusterin	100046120 /// 12759	1.76001e-05	6.7718e-05	2.01814
1425301_at	Ncam2	neural cell adhesion molecule 2	17968	0.000196383	5.51328e-05	2.01756
1451411_at	Gprc5b	G protein-coupled receptor, family C, group 5, member B	64297	9.22587e-05	0.00041507	2.01451
1448994_at	Sp1	trans-acting transcription factor 1	20683	0.000330667	8.78847e-05	2.01027
1416562_at	Gad1	glutamic acid decarboxylase 1	14415	0.00193687	0.00214708	2.00887
1460406_at	Pls1	plastin 1 (I-isoform)	102502	0.000180635	0.000235851	2.00333
1428935_at	Canx	calnexin	12330	0.00132165	0.000352427	2.00062
1448397_at	Gjb6	gap junction protein, beta 6	14623	0.000139523	0.000628813	1.99833
1448117_at	Kitl	kit ligand	17311	0.000268611	0.00075672	1.99777
1424558_a_at	Cabyr	calcium-binding tyrosine-(Y)-phosphorylation regulated (fibrousheathin 2)	71132	0.00152189	0.00205873	1.99764
1420907_at	Cd2ap	CD2-associated protein	12488	0.0003094	0.000317144	1.99716
1434369_a_at	Cryab	crystallin, alpha B	12955	0.000126735	0.00107157	1.99675
1450703_at	Slc7a2	solute carrier family 7 (cationic amino acid transporter, y+ system), member 2	11988	9.27698e-05	0.000228958	1.99617
1437626_at	Zfp36l2	zinc finger protein 36, C3H type-like 2	12193	0.000289676	0.000945604	1.99031
1417623_at	Slc12a2	solute carrier family 12, member 2	20496	6.88423e-05	0.000251335	1.98827
1454673_at	Wasf2	WAS protein family, member 2	242687	4.18889e-06	1.62041e-05	1.98728
1416653_at	LOC100047484 /// Stxbp3a	similar to vesicle transport protein /// syntaxin binding protein 3A	100047484 /// 20912	1.0132e-05	3.60244e-05	1.98287
1448780_at	Slc12a2	solute carrier family 12, member 2	20496	4.10445e-06	2.97262e-05	1.98229
1450958_at	Tm4sf1	transmembrane 4 superfamily member 1	17112	0.00196354	0.0036513	1.98086
1426802_at	2014-09-08	septin 8	20362	0.000141249	0.000537379	1.97929
1418424_at	Tnfaip6	tumor necrosis factor alpha induced protein 6	21930	0.00101032	0.00342202	1.97929
1460235_at	Scarb2	scavenger receptor class B, member 2	12492	0.00179259	0.000758019	1.97911
1424826_s_at	Mtss1	metastasis suppressor 1	211401	9.14154e-05	5.99186e-05	1.97522
1432466_a_at	Apoe	apolipoprotein E	11816	0.000108608	0.00103429	1.97094
1460383_at	Gnao1	guanine nucleotide binding protein, alpha O	14681	0.0016235	0.00256545	1.97081
1418710_at	Cd59a	CD59a antigen	12509	0.000290827	0.000346689	1.96966
1421621_at	Rasgrf2	RAS protein-specific guanine nucleotide-releasing factor 2	19418	0.00849272	0.00262248	1.96919
1427320_at	Copg2as2	coatomer protein complex, subunit gamma 2, antisense 2	100044236	0.0122996	0.0037214	1.96691
1416124_at	Ccnd2	cyclin D2	12444	0.000959314	0.000548907	1.96662
1424400_a_at	Aldh1l1 /// LOC100047937	aldehyde dehydrogenase 1 family, member L1 /// similar to Aldehyde dehydrogenase 1 family, member L1	100047937 /// 107747	1.54489e-05	8.12918e-05	1.96131
1421882_a_at	Elavl2	ELAV (embryonic lethal, abnormal vision, Drosophila)-like 2 (Hu antigen B)	15569	2.38589e-05	0.000166383	1.96117
1417928_at	Pdlim4	PDZ and LIM domain 4	30794	0.000477577	0.00103998	1.96113
1418142_at	Kcnj8	potassium inwardly-rectifying channel, subfamily J, member 8	16523	0.00229814	0.00147875	1.96078
1419759_at	Abcb1a	ATP-binding cassette, sub-family B (MDR/TAP), member 1A	18671	3.55163e-06	6.22431e-06	1.96023
1421883_at	Elavl2	ELAV (embryonic lethal, abnormal vision, Drosophila)-like 2 (Hu antigen B)	15569	0.000342331	0.001068	1.95838
1421239_at	Il6st	interleukin 6 signal transducer	16195	0.00350038	0.00132647	1.95768
1451718_at	Plp1	proteolipid protein (myelin) 1	18823	8.13956e-05	0.000318637	1.95475
1425631_at	Ppp1r3c	protein phosphatase 1, regulatory (inhibitor) subunit 3C	53412	3.70715e-05	0.000222396	1.9541
1452227_at	2310045A20Rik	RIKEN cDNA 2310045A20 gene	231238	0.00404483	0.00114085	1.95039
1427797_s_at	EG665955	predicted gene, EG665955	665955	0.00219504	0.00314657	1.94766
1419700_a_at	Prom1	prominin 1	19126	0.000798712	0.00142005	1.94688
1428942_at	Mt2	metallothionein 2	17750	6.64389e-05	0.00124527	1.94529
1436953_at	Wipf1	WAS/WASL interacting protein family, member 1	215280	0.000149694	0.000339988	1.9451
1423593_a_at	Csf1r	colony stimulating factor 1 receptor	12978	0.000132311	0.000667829	1.94291
1433662_s_at	Timp2	tissue inhibitor of metalloproteinase 2	21858	0.00812499	0.00233543	1.94272
1426522_at	Hadhb	hydroxyacyl-Coenzyme A dehydrogenase/3-ketoacyl-Coenzyme A thiolase/enoyl-Coenzyme A hydratase (trifunctional protein), beta subunit	231086	3.57223e-06	1.7032e-05	1.94216
1435055_a_at	Tom1	target of myb1 homolog (chicken)	21968	0.00443043	0.00159519	1.94178
1426892_at	Utrn	utrophin	22288	0.00514014	0.0037759	1.94012
1435058_x_at	Stxbp3a	syntaxin binding protein 3A	20912	0.000182203	0.000327701	1.93884
1427233_at	Tshz1	teashirt zinc finger family member 1	110796	0.000238322	0.000102713	1.93872
1448127_at	Rrm1	ribonucleotide reductase M1	20133	0.000500063	0.000144725	1.93807
1417031_at	Tmem206	transmembrane protein 206	66950	0.00161829	0.000554551	1.93767
1426095_a_at	Tnfrsf22	tumor necrosis factor receptor superfamily, member 22	79202	0.00451374	0.00173747	1.93666
1427319_at	A230046K03Rik	RIKEN cDNA A230046K03 gene	319277	0.000296608	8.13064e-05	1.93235
1436836_x_at	Cnn3 /// LOC100047856	calponin 3, acidic /// similar to calponin 3, acidic	100047856 /// 71994	0.000651117	0.00295736	1.92869
1451537_at	Chi3l1	chitinase 3-like 1	12654	0.000310414	0.00254303	1.92515
1448251_at	9030425E11Rik	RIKEN cDNA 9030425E11 gene	71566	0.00288551	0.00135354	1.92475
1418406_at	Pde8a	phosphodiesterase 8A	18584	0.000183236	0.00140996	1.92377
1420132_s_at	Pttg1ip	Pituitary tumor-transforming 1 interacting protein	108705	2.42256e-06	4.83278e-06	1.92221
1416808_at	Nid1	nidogen 1	18073	0.000134768	5.63107e-05	1.92138
1420838_at	Ntrk2	neurotrophic tyrosine kinase, receptor, type 2	18212	0.000219601	0.000171685	1.92121
1450651_at	Myo10	myosin X	17909	0.000384301	0.00301395	1.92107
1430111_a_at	Bcat1	branched chain aminotransferase 1, cytosolic	12035	0.00467927	0.00149603	1.92027
1426574_a_at	Add3	adducin 3 (gamma)	27360	1.27975e-06	8.96061e-07	1.91882
1421010_at	Mobp	myelin-associated oligodendrocytic basic protein	17433	3.28754e-06	0.000131	1.91577
1423086_at	Npc1	Niemann Pick type C1	18145	0.000118297	3.39144e-05	1.91572
1416967_at	Sox2	SRY-box containing gene 2	20674	6.13689e-05	0.000309177	1.91489
1425214_at	P2ry6	pyrimidinergic receptor P2Y, G-protein coupled, 6	233571	0.000227497	0.0029194	1.9134
1456005_a_at	Bcl2l11	BCL2-like 11 (apoptosis facilitator)	12125	0.00445493	0.00322801	1.91279
1422557_s_at	Mt1	metallothionein 1	17748	1.64754e-06	4.65271e-05	1.91238
1424186_at	Ccdc80	coiled-coil domain containing 80	67896	0.000157867	0.00104519	1.91112
1455556_at	Notch2	Notch gene homolog 2 (Drosophila)	18129	0.000173685	0.000868267	1.90642
1431375_s_at	Parva	parvin, alpha	57342	3.80063e-05	9.14953e-06	1.9055
1419499_at	Gpam	glycerol-3-phosphate acyltransferase, mitochondrial	14732	2.6851e-06	4.42263e-06	1.90546
1416901_at	Npc2	Niemann Pick type C2	67963	7.66471e-05	0.000626883	1.90432
1416816_at	Nek7	NIMA (never in mitosis gene a)-related expressed kinase 7	59125	1.73991e-07	2.07878e-06	1.90334
1422782_s_at	Tlr3	toll-like receptor 3	142980	0.000344851	0.00161082	1.90312
1427452_at	Rpl7	Ribosomal protein L7	19989	0.000153193	0.000691775	1.90275
1460700_at	Stat3	signal transducer and activator of transcription 3	20848	0.0026354	0.00171552	1.90274	1.43697
1419309_at	Pdpn	podoplanin	14726	7.655e-05	0.000667756	1.90163
1422889_at	Pcdh18	protocadherin 18	73173	0.00449955	0.00269337	1.89793
1456174_x_at	Ndrg1	N-myc downstream regulated gene 1	17988	0.000351491	0.00323767	1.89687
1423310_at	Tpbg	trophoblast glycoprotein	21983	0.000441034	0.0016283	1.8943
1449979_a_at	Spock3	sparc/osteonectin, cwcv and kazal-like domains proteoglycan 3	72902	0.000600969	0.00124973	1.89428
1419212_at	Icosl	icos ligand	50723	0.000549276	0.000552085	1.89126
1450941_at	Sdcbp	syndecan binding protein	53378	4.26307e-05	0.000264083	1.89093
1425567_a_at	Anxa5	annexin A5	11747	3.07192e-05	0.000143328	1.89027
1417832_at	Smc1a	structural maintenance of chromosomes 1A	24061	0.000211489	0.000140997	1.88954
1417963_at	Pltp	phospholipid transfer protein	18830	7.21079e-05	0.000357586	1.88692			-1.74461
1432004_a_at	Dnm2	dynamin 2	13430	0.00291961	0.000811984	1.88578
1423311_s_at	Tpbg	trophoblast glycoprotein	21983	1.0558e-05	7.71765e-05	1.88303
1421330_at	Ptpn4	protein tyrosine phosphatase, non-receptor type 4	19258	0.000308191	0.000118332	1.87768
1421425_a_at	Rcan2	regulator of calcineurin 2	53901	4.30083e-05	0.000238434	1.87756
1427371_at	Abca8a	ATP-binding cassette, sub-family A (ABC1), member 8a	217258	0.000234591	0.000574811	1.87714
1426873_s_at	Jup	junction plakoglobin	16480	0.0029837	0.00140404	1.87623
1423445_at	Rock1	Rho-associated coiled-coil containing protein kinase 1	19877	0.00018904	0.000305443	1.87205
1424727_at	Ccr5	chemokine (C-C motif) receptor 5	12774	0.00048908	0.0020906	1.87179
1422544_at	Myo10	myosin X	17909	0.000103149	0.00146024	1.87156
1435903_at	Cd300a	CD300A antigen	217303	0.000693751	0.00169045	1.86902
1435559_at	Myo6	myosin VI	17920	4.37344e-05	0.000693478	1.86853
1423523_at	Aass	aminoadipate-semialdehyde synthase	30956	0.00014498	0.00084407	1.86702
1450754_at	Cacna2d2	calcium channel, voltage-dependent, alpha 2/delta subunit 2	56808	0.00176034	0.00202343	1.86625
1423664_at	Qdpr	quinoid dihydropteridine reductase	110391	0.00180518	0.00240825	1.86618
1424143_a_at	Cdt1	chromatin licensing and DNA replication factor 1	67177	0.00214449	0.00143861	1.8628
1426774_at	Parp12	poly (ADP-ribose) polymerase family, member 12	243771	0.00167845	0.000917561	1.8617
1424730_a_at	Slc15a2	solute carrier family 15 (H+/peptide transporter), member 2	57738	0.000311596	0.00115363	1.86073
1432558_a_at	Mal	myelin and lymphocyte protein, T-cell differentiation protein	17153	0.000784291	0.00304031	1.86067
1420930_s_at	Ctnnal1	catenin (cadherin associated protein), alpha-like 1	54366	0.000429299	0.000521909	1.8605
1451716_at	Mafb	v-maf musculoaponeurotic fibrosarcoma oncogene family, protein B (avian)	16658	0.00152614	0.000957847	1.85984
1417839_at	Cldn5	claudin 5	12741	3.08576e-05	0.000249631	1.85759
1451642_at	Kif1b	kinesin family member 1B	16561	0.00035237	0.000134354	1.85724
1450997_at	Stk17b	serine/threonine kinase 17b (apoptosis-inducing)	98267	0.000197855	0.000644477	1.85692
1426015_s_at	Asph	aspartate-beta-hydroxylase	65973	4.65234e-05	0.000160917	1.85646
1417622_at	Slc12a2	solute carrier family 12, member 2	20496	3.11278e-05	8.93082e-05	1.85602
1452946_a_at	Rftn2	raftlin family member 2	74013	0.000142896	0.00121579	1.85595
1422673_at	Prkd1	protein kinase D1	18760	0.00109513	0.000767216	1.85555
1436746_at	Wnk1	WNK lysine deficient protein kinase 1	232341	0.000455901	0.000128433	1.85052
1424874_a_at	Ptbp1	polypyrimidine tract binding protein 1	19205	0.000557763	0.00118192	1.85033
1429514_at	Ppap2b	phosphatidic acid phosphatase type 2B	67916	2.01218e-06	8.53432e-06	1.84982
1438629_x_at	Grn	granulin	14824	1.96599e-07	3.29562e-07	1.84844
1433954_at	4632419I22Rik	RIKEN cDNA 4632419I22 gene	74038	0.000317066	0.000917201	1.84334
1448513_a_at	Npc2	Niemann Pick type C2	67963	0.000123092	0.00114128	1.84152
1448987_at	Acadl	acyl-Coenzyme A dehydrogenase, long-chain	11363	1.23628e-05	1.10373e-05	1.83887
1416561_at	Gad1	glutamic acid decarboxylase 1	14415	3.3221e-06	9.69424e-06	1.83547
1455179_at	Mpp7	membrane protein, palmitoylated 7 (MAGUK p55 subfamily member 7)	75739	0.00161015	0.000639794	1.83514
1417151_a_at	Ntsr2	neurotensin receptor 2	18217	5.02004e-05	0.000522143	1.8347
1422538_at	Extl2	exostoses (multiple)-like 2	58193	0.000408476	0.000122833	1.83459		1.3509
1455956_x_at	Ccnd2	cyclin D2	12444	9.30409e-06	9.04092e-05	1.83398
1424392_at	Adhfe1	alcohol dehydrogenase, iron containing, 1	76187	0.000646231	0.00290908	1.83183
1419587_s_at	Rp2h	retinitis pigmentosa 2 homolog (human)	19889	0.00331354	0.00270297	1.83002
1456567_x_at	Grn	granulin	14824	6.8119e-06	7.58644e-06	1.82764
1455136_at	Atp1a2	ATPase, Na+/K+ transporting, alpha 2 polypeptide	98660	9.00053e-05	0.000278005	1.82676
1437172_x_at	Hadhb	hydroxyacyl-Coenzyme A dehydrogenase/3-ketoacyl-Coenzyme A thiolase/enoyl-Coenzyme A hydratase (trifunctional protein), beta subunit	231086	3.84818e-07	6.11958e-06	1.82234
1417291_at	Tnfrsf1a	tumor necrosis factor receptor superfamily, member 1a	21937	8.02332e-06	3.53734e-05	1.8212
1419255_at	Spnb2	spectrin beta 2	20742	0.00363511	0.00353316	1.81928
1453360_a_at	Tex9	testis expressed gene 9	21778	8.9781e-05	0.00177046	1.81797
1456003_a_at	Slc1a4	solute carrier family 1 (glutamate/neutral amino acid transporter), member 4	55963	8.12713e-05	8.18927e-05	1.81632
1419425_at	Cnr1	cannabinoid receptor 1 (brain)	12801	0.00538155	0.00170212	1.81558
1423919_at	BC023882	cDNA sequence BC023882	231123	0.00884231	0.00360253	1.81347
1437313_x_at	Hmgb2	high mobility group box 2	97165	0.000600263	0.00248507	1.81322
1415857_at	Emb	embigin	13723	0.00368596	0.00252054	1.81068
1415947_at	Creg1	cellular repressor of E1A-stimulated genes 1	433375	0.000959684	0.00220313	1.81006	1.38777
1448688_at	Podxl	podocalyxin-like	27205	0.00437364	0.00265409	1.80968
1435235_at	Txnl1	thioredoxin-like 1	53382	5.59831e-06	4.18848e-05	1.80866
1450693_at	Rgs17	regulator of G-protein signaling 17	56533	0.0026046	0.000726824	1.80846
1449070_x_at	Apcdd1	adenomatosis polyposis coli down-regulated 1	494504	0.00119211	0.00128792	1.80706
1421633_a_at	Hapln1	hyaluronan and proteoglycan link protein 1	12950	0.00044197	0.000404885	1.80655
1416926_at	Trp53inp1	transformation related protein 53 inducible nuclear protein 1	60599	0.000547722	0.000834738	1.80615
1434893_at	Atp1a2	ATPase, Na+/K+ transporting, alpha 2 polypeptide	98660	8.28074e-06	5.26489e-05	1.80611
1419186_a_at	St8sia4	ST8 alpha-N-acetyl-neuraminide alpha-2,8-sialyltransferase 4	20452	0.000501658	0.000240415	1.80567
1422432_at	Dbi	diazepam binding inhibitor	13167	5.04529e-05	0.000611446	1.80527
1419758_at	Abcb1a	ATP-binding cassette, sub-family B (MDR/TAP), member 1A	18671	0.00122065	0.000522269	1.80488
1435820_x_at	Ddr1	discoidin domain receptor family, member 1	12305	0.00114675	0.00147619	1.80461
1452448_at	Aqr	aquarius	11834	8.3603e-05	0.000361684	1.80399
1438045_at	Eea1	early endosome antigen 1	216238	0.00894978	0.00261479	1.80068
1425862_a_at	Pik3c2a	phosphatidylinositol 3-kinase, C2 domain containing, alpha polypeptide	18704	0.00237699	0.000667478	1.79887
1434036_at	Mtss1	metastasis suppressor 1	211401	3.72539e-05	4.37843e-05	1.79877
1425899_a_at	Itsn1	intersectin 1 (SH3 domain protein 1A)	16443	0.0048868	0.00136517	1.7974
1451684_a_at	Bicd1	bicaudal D homolog 1 (Drosophila)	12121	0.0105936	0.00375417	1.79735
1423298_at	Add3	adducin 3 (gamma)	27360	0.000122384	9.47767e-05	1.79618
1431592_a_at	Sh3kbp1	SH3-domain kinase binding protein 1	58194	0.00151685	0.00261793	1.79384
1454607_s_at	Psat1	phosphoserine aminotransferase 1	107272	0.000123831	0.000338082	1.79286
1416114_at	Sparcl1	SPARC-like 1	13602	7.6761e-06	1.63168e-05	1.79237
1416430_at	Cat	catalase	12359	0.000595774	0.000160363	1.79164
1416735_at	Asah1	N-acylsphingosine amidohydrolase 1	11886	0.00024601	0.000113283	1.79005
1426168_a_at	A130082M07Rik /// Tcra	RIKEN cDNA A130082M07 gene /// T-cell receptor alpha chain	100038850 /// 21473	0.00383343	0.0032742	1.7898
1423780_at	Hibadh	3-hydroxyisobutyrate dehydrogenase	58875	0.00361384	0.00348516	1.78756
1426981_at	Pcsk6	proprotein convertase subtilisin/kexin type 6	18553	0.00173506	0.00224699	1.78645
1417382_at	Entpd5	ectonucleoside triphosphate diphosphohydrolase 5	12499	0.00844436	0.00260963	1.78598
1450181_at	Cux2	cut-like homeobox 2	13048	0.000554731	0.000835838	1.78464
1451846_at	Nebl	nebulette	74103	0.000124317	3.06069e-05	1.7802		1.43097
1434180_at	Fermt2	fermitin family homolog 2 (Drosophila)	218952	2.60045e-05	4.31887e-05	1.77904
1425814_a_at	Calcrl	calcitonin receptor-like	54598	5.44581e-05	0.00136944	1.7788
1419906_at	Hpgd	Hydroxyprostaglandin dehydrogenase 15 (NAD)	15446	0.000263799	0.00193209	1.77633
1452207_at	Cited2	Cbp/p300-interacting transactivator, with Glu/Asp-rich carboxy-terminal domain, 2	17684	0.00524599	0.00148929	1.77477
1451496_at	Mtss1	metastasis suppressor 1	211401	0.00571498	0.0022708	1.77317
1422612_at	Hk2	hexokinase 2	15277	0.00439398	0.00133413	1.77289
1452303_at	Arhgef10	Rho guanine nucleotide exchange factor (GEF) 10	234094	6.75105e-05	4.4747e-05	1.77286
1433488_x_at	Gns	glucosamine (N-acetyl)-6-sulfatase	75612	9.81813e-05	2.7789e-05	1.77223	1.19089
1448606_at	Lpar1	lysophosphatidic acid receptor 1	14745	4.99428e-06	0.000113214	1.77114
1423194_at	Arhgap5	Rho GTPase activating protein 5	11855	0.000315095	0.000435895	1.77098
1452142_at	Slc6a1	solute carrier family 6 (neurotransmitter transporter, GABA), member 1	232333	0.000141951	0.000123197	1.76981
1421747_at	Esrrg	estrogen-related receptor gamma	26381	0.00139543	0.000388268	1.76979
1416156_at	Vcl	vinculin	22330	0.000161041	0.0019682	1.76784
1418502_a_at	Oxr1	oxidation resistance 1	170719	0.000397558	0.000127429	1.76772
1416452_at	Oat	ornithine aminotransferase	18242	0.0017119	0.000602953	1.76745
1415975_at	Carhsp1	calcium regulated heat stable protein 1	52502	1.00047e-05	0.000107382	1.76732
1454849_x_at	Clu /// LOC100046120	clusterin /// similar to clusterin	100046120 /// 12759	1.21799e-05	8.28138e-05	1.76682
1455972_x_at	Hadh	hydroxyacyl-Coenzyme A dehydrogenase	15107	8.59107e-05	0.000768698	1.7665
1448236_at	Rdx	radixin	19684	0.000592935	0.00119969	1.76377
1426353_at	Stat6	signal transducer and activator of transcription 6	20852	0.00825308	0.00289394	1.75938
1423414_at	Ptgs1	prostaglandin-endoperoxide synthase 1	19224	0.000483744	0.000944392	1.75609
1450708_at	Scg2	secretogranin II	20254	0.000341975	0.00114118	1.75474
1448111_at	Ctps2	cytidine 5'-triphosphate synthase 2	55936	0.000570211	0.000156145	1.75454
1423277_at	Ptprk	protein tyrosine phosphatase, receptor type, K	19272	0.0017663	0.000548954	1.75309
1416468_at	Aldh1a1	aldehyde dehydrogenase family 1, subfamily A1	11668	8.50425e-05	0.00223806	1.75218
1460344_at	2310033F14Rik /// LOC100046056 /// Pbxip1	RIKEN cDNA 2310033F14 gene /// similar to Pre-B-cell leukemia transcription factor interacting protein 1 /// pre-B-cell leukemia transcription factor interacting protein 1	100046056 /// 229534 /// 69555	1.76629e-05	0.000109207	1.75136
1422324_a_at	Pthlh	parathyroid hormone-like peptide	19227	0.000370194	0.00247552	1.75121
1417273_at	Pdk4	pyruvate dehydrogenase kinase, isoenzyme 4	27273	0.000291386	0.00133003	1.75093
1450686_at	Pon2	paraoxonase 2	330260	4.03906e-05	0.000241347	1.74878
1429076_a_at	Gdpd2	glycerophosphodiester phosphodiesterase domain containing 2	71584	0.00123435	0.00163218	1.7463
1456226_x_at	Ddr1	discoidin domain receptor family, member 1	12305	0.00107474	0.00209313	1.74333
1424768_at	Cald1	caldesmon 1	109624	0.000351254	0.00215326	1.74322
1423126_at	Atp1b3	ATPase, Na+/K+ transporting, beta 3 polypeptide	11933	5.3673e-06	1.04121e-05	1.73948
1416179_a_at	Rdx	radixin	19684	0.000487729	0.00105101	1.73863
1416589_at	Sparc	secreted acidic cysteine rich glycoprotein	20692	1.02695e-05	0.000746	1.73551
1452031_at	Slc1a3	solute carrier family 1 (glial high affinity glutamate transporter), member 3	20512	0.000599575	0.00135866	1.73535
1452045_at	Zfp281	zinc finger protein 281	226442	9.81481e-08	0.000130347	1.73356
1449885_at	Tmem47	transmembrane protein 47	192216	3.11481e-05	0.000626237	1.73103
1418926_at	Zeb1	zinc finger E-box binding homeobox 1	21417	0.000618142	0.000328707	1.73077
1437012_x_at	Rapgef3	Rap guanine nucleotide exchange factor (GEF) 3	223864	0.000286459	0.00368294	1.73039
1431012_a_at	Peci	peroxisomal delta3, delta2-enoyl-Coenzyme A isomerase	23986	0.00207925	0.00115649	1.72897
1419459_a_at	Magt1	magnesium transporter 1	67075	0.000974537	0.00157963	1.72762
1421989_s_at	Papss2	3'-phosphoadenosine 5'-phosphosulfate synthase 2	23972	0.000283158	0.00167828	1.72541
1454822_x_at	Apcdd1	adenomatosis polyposis coli down-regulated 1	494504	0.000721564	0.00137544	1.72476
1455871_s_at	Rpl13 /// Tax1bp3	ribosomal protein L13 /// Tax1 (human T-cell leukemia virus type I) binding protein 3	270106 /// 76281	0.00447823	0.00380034	1.72451
1416178_a_at	Plekhb1	pleckstrin homology domain containing, family B (evectins) member 1	27276	2.85274e-05	0.00144273	1.72433
1449470_at	Dlx1	distal-less homeobox 1	13390	1.33144e-05	0.000215731	1.72141
1425326_at	Acly	ATP citrate lyase	104112	0.00414549	0.0014053	1.71863
1449036_at	Rnf128	ring finger protein 128	66889	0.00223613	0.00249064	1.71834
1416440_at	Cd164	CD164 antigen	53599	0.00217606	0.00200592	1.71769
1420842_at	Ptprf	protein tyrosine phosphatase, receptor type, F	19268	0.00300341	0.00134279	1.71738
1451188_at	Wdr26	WD repeat domain 26	226757	0.000461734	0.0026643	1.71694
1416257_at	Capn2	calpain 2	12334	4.4515e-05	4.93073e-05	1.7165
1439382_x_at	Ddr1	discoidin domain receptor family, member 1	12305	0.000599264	0.00108688	1.71592
1434034_at	Cerk /// LOC676420	ceramide kinase /// similar to Ceramide kinase (Acylsphingosine kinase) (mCERK)	223753 /// 676420	0.00574629	0.00308996	1.71447
1422226_at	---	---	---	1.11315e-06	4.84077e-06	1.71408
1424683_at	Fam134b	family with sequence similarity 134, member B	66270	6.81064e-05	0.000260795	1.71352
1423319_at	Hhex	hematopoietically expressed homeobox	15242	0.0001815	0.00239214	1.71215
1419905_s_at	Hpgd	hydroxyprostaglandin dehydrogenase 15 (NAD)	15446	0.000577972	0.00362213	1.71032
1419864_x_at	---	---	---	0.00302632	0.00149085	1.70962
1435967_s_at	Hibadh	3-hydroxyisobutyrate dehydrogenase	58875	0.000176022	0.000774953	1.70759
1450042_at	Arx /// LOC100044440	aristaless related homeobox /// similar to Arx homeoprotein	100044440 /// 11878	0.000726658	0.000681032	1.70643
1455291_s_at	Znrf2	zinc and ring finger 2	387524	0.00611821	0.00195517	1.70615
1454984_at	Lifr	leukemia inhibitory factor receptor	16880	7.67088e-05	0.000508701	1.70604
1425545_x_at	H2-D1	histocompatibility 2, D region locus 1	14964	0.000255069	0.00351625	1.705	1.7993
1419039_at	Cyp2d22	cytochrome P450, family 2, subfamily d, polypeptide 22	56448	2.75415e-05	0.000551203	1.70454
1418505_at	Nudt4	nudix (nucleoside diphosphate linked moiety X)-type motif 4	71207	0.00690465	0.00281791	1.70447
1420641_a_at	Sqrdl	sulfide quinone reductase-like (yeast)	59010	4.26957e-05	0.000280931	1.70395
1426713_s_at	Eprs	glutamyl-prolyl-tRNA synthetase	107508	0.00166663	0.00208194	1.69839		1.43109
1419128_at	Itgax	integrin alpha X	16411	0.000157894	0.000366688	1.69674	2.37002
1427663_a_at	Clk4	CDC like kinase 4	12750	0.00688635	0.00194462	1.69614
1455824_x_at	Stt3a	STT3, subunit of the oligosaccharyltransferase complex, homolog A (S. cerevisiae)	16430	0.00180767	0.000479571	1.69546
1448313_at	Tpp1	tripeptidyl peptidase I	12751	0.000566825	0.000336748	1.69496	1.25902
1450626_at	Manba	mannosidase, beta A, lysosomal	110173	0.000790715	0.00122659	1.69437
1438292_x_at	Adk	adenosine kinase	11534	6.85182e-06	3.83653e-05	1.69397
1434037_s_at	Kat2b	K(lysine) acetyltransferase 2B	18519	0.000128202	0.00018779	1.69272
1425379_at	Hgf	hepatocyte growth factor	15234	0.000365058	0.000601461	1.69209
1434342_at	S100b	S100 protein, beta polypeptide, neural	20203	7.48406e-07	2.92495e-05	1.69097
1426725_s_at	Ets1	E26 avian leukemia oncogene 1, 5' domain	23871	0.000562999	0.000768333	1.69077
1453299_a_at	LOC100045567 /// Pnp1 /// Pnp2	similar to purine nucleoside phosphorylase /// purine-nucleoside phosphorylase 1 /// purine-nucleoside phosphorylase 2	100045567 /// 18950 /// 667034	0.00393006	0.0014789	1.68658
1433546_at	Gns	glucosamine (N-acetyl)-6-sulfatase	75612	0.00660233	0.00197911	1.68599	1.24866
1422661_at	Lgals8	lectin, galactose binding, soluble 8	56048	0.000106944	0.000188437	1.68539
1417377_at	Cadm1	cell adhesion molecule 1	54725	0.000949108	0.0021136	1.68318
1451770_s_at	Dhx9	DEAH (Asp-Glu-Ala-His) box polypeptide 9	13211	9.48901e-06	7.48951e-05	1.68038
1425468_at	Plp1	proteolipid protein (myelin) 1	18823	0.000122396	0.00141733	1.67893
1437689_x_at	Clu /// LOC100046120	clusterin /// similar to clusterin	100046120 /// 12759	1.55946e-05	0.000142401	1.67726
1424113_at	Lamb1-1	laminin B1 subunit 1	16777	0.000346536	0.00357093	1.67621
1424996_at	Cflar	CASP8 and FADD-like apoptosis regulator	12633	0.000711283	0.000953286	1.67567
1423019_at	Gjd2	gap junction protein, delta 2	14617	0.000512176	0.0026231	1.67436
1423490_at	Fbxo3	F-box protein 3	57443	0.000693446	0.000225168	1.67419
1424886_at	Ptprd	protein tyrosine phosphatase, receptor type, D	19266	0.00907944	0.0035426	1.67011
1435140_at	Ide	insulin degrading enzyme	15925	0.0105622	0.00380722	1.66962
1433491_at	Epb4.1l2	erythrocyte protein band 4.1-like 2	13822	0.000151129	0.00112525	1.66944
1437458_x_at	Clu /// LOC100046120	clusterin /// similar to clusterin	100046120 /// 12759	2.02453e-05	0.000180513	1.66942
1433585_at	Tnpo1	transportin 1	238799	0.00368232	0.00149263	1.66846
1428751_at	Pacrg	PARK2 co-regulated	69310	0.00153129	0.00363883	1.66698
1450897_at	Arhgap5	Rho GTPase activating protein 5	11855	0.000494563	0.00163089	1.66688
1448392_at	Sparc	secreted acidic cysteine rich glycoprotein	20692	1.00664e-06	0.000123135	1.66375
1422900_at	Mgea5	meningioma expressed antigen 5 (hyaluronidase)	76055	0.00166681	0.00282634	1.66361
1423918_at	Rhbdd1	rhomboid domain containing 1	76867	0.0042515	0.00277673	1.66328
1455860_at	Pigh	phosphatidylinositol glycan anchor biosynthesis, class H	110417	0.000988785	0.00114763	1.66095
1427978_at	4732418C07Rik	RIKEN cDNA 4732418C07 gene	230648	0.00126848	0.000460111	1.65903
1434511_at	Phkb	phosphorylase kinase beta	102093	0.000234964	0.000380075	1.65791
1454086_a_at	Lmo2	LIM domain only 2	16909	0.00105826	0.00133246	1.65723
1426066_a_at	Dtna	dystrobrevin alpha	13527	0.00375109	0.00116165	1.65581
1419518_at	Tuba8	tubulin, alpha 8	53857	0.000685799	0.000303015	1.65577
1420131_s_at	Pttg1ip	pituitary tumor-transforming 1 interacting protein	108705	7.44079e-06	7.95598e-05	1.65414
1448491_at	Ech1	enoyl coenzyme A hydratase 1, peroxisomal	51798	0.00691684	0.00197387	1.65382
1418232_s_at	Lims1	LIM and senescent cell antigen-like domains 1	110829	0.0018923	0.00052594	1.6504
1417946_at	Abhd3	abhydrolase domain containing 3	106861	3.33433e-06	0.000100947	1.64915
1448149_at	Ctnna1	catenin (cadherin associated protein), alpha 1	12385	0.000740742	0.00220447	1.64529
1432296_a_at	Itgav	integrin alpha V	16410	0.0105658	0.00317358	1.64487
1460268_at	---	---	---	0.00581908	0.00368663	1.64319
1424146_at	Gpr37l1	G protein-coupled receptor 37-like 1	171469	1.69688e-05	0.000532257	1.64248
1455332_x_at	Fcgr2b	Fc receptor, IgG, low affinity IIb	14130	0.000103986	0.000154424	1.641
1422216_at	Mid2	midline 2	23947	8.43926e-06	0.000130555	1.63963
1434100_x_at	Ppargc1a	peroxisome proliferative activated receptor, gamma, coactivator 1 alpha	19017	1.77466e-05	1.92648e-05	1.63903
1452071_at	Slc4a4	solute carrier family 4 (anion exchanger), member 4	54403	6.91594e-05	0.000187372	1.63731
1449342_at	Ptplb	protein tyrosine phosphatase-like (proline instead of catalytic arginine), member b	70757	0.000227098	0.000703203	1.63617
1421917_at	Pdgfra	platelet derived growth factor receptor, alpha polypeptide	18595	5.17977e-06	2.39806e-05	1.63522
1416226_at	Arpc1b	actin related protein 2/3 complex, subunit 1B	11867	0.000272103	0.00228673	1.63316
1416180_a_at	Rdx	radixin	19684	0.000502547	0.000132331	1.63202
1423308_at	Tgoln1	trans-golgi network protein	22134	6.04918e-05	8.29011e-05	1.63093
1434099_at	Ppargc1a	peroxisome proliferative activated receptor, gamma, coactivator 1 alpha	19017	5.68878e-06	6.76506e-06	1.6302
1418407_at	Pde8a	phosphodiesterase 8A	18584	0.000532764	0.00366161	1.62692
1435335_a_at	Gnptab	N-acetylglucosamine-1-phosphate transferase, alpha and beta subunits	432486	0.000133261	0.000257762	1.62691
1424456_at	Pvrl2	poliovirus receptor-related 2	19294	0.000262829	0.000355101	1.62671
1417741_at	Pygl	liver glycogen phosphorylase	110095	0.00878478	0.00356092	1.62646
1425493_at	Bmpr1a	bone morphogenetic protein receptor, type 1A	12166	0.0116282	0.00351395	1.62495
1417872_at	Fhl1	four and a half LIM domains 1	14199	0.00169523	0.00229669	1.62387
1433508_at	Klf6	Kruppel-like factor 6	23849	0.000763036	0.000451161	1.62311
1426300_at	Alcam	activated leukocyte cell adhesion molecule	11658	2.03675e-05	0.000875559	1.62294
1418457_at	Cxcl14	chemokine (C-X-C motif) ligand 14	57266	0.000100275	0.00161981	1.62252
1417081_a_at	Syngr2	synaptogyrin 2	20973	0.000261214	0.00090133	1.62147
1434181_at	Fermt2	fermitin family homolog 2 (Drosophila)	218952	2.74269e-05	8.3138e-05	1.62093
1420923_at	Usp9x	ubiquitin specific peptidase 9, X chromosome	22284	3.25077e-05	0.000381337	1.61799		2.01492
1452385_at	Usp53	ubiquitin specific peptidase 53	99526	0.000160351	0.00144597	1.61499
1460346_at	Arsa	arylsulfatase A	11883	0.00774218	0.00249666	1.61429
1419561_at	Ccl3	chemokine (C-C motif) ligand 3	20302	0.000511991	0.00124754	1.61238	1.67895
1449037_at	Crem	cAMP responsive element modulator	12916	0.00472775	0.00162127	1.60991
1428217_at	1600012H06Rik	RIKEN cDNA 1600012H06 gene	67912	0.0045163	0.00154966	1.60975
1424498_at	Atl3	atlastin GTPase 3	109168	0.00634781	0.00248583	1.60963
1426896_at	Zfp191	zinc finger protein 191	59057	0.00312643	0.00111045	1.60942
1439506_at	Gm98	predicted gene 98	225908	0.00407575	0.00135791	1.60884
1421889_a_at	Aplp2	amyloid beta (A4) precursor-like protein 2	11804	0.00921995	0.0026583	1.60844
1448031_at	Gnao1	guanine nucleotide binding protein, alpha O	14681	9.37735e-06	2.66232e-05	1.60823			-1.98342
1452939_a_at	Pitpnc1	phosphatidylinositol transfer protein, cytoplasmic 1	71795	0.00383365	0.00233871	1.60823
1416462_at	Caprin1	cell cycle associated protein 1	53872	0.000252979	9.62221e-05	1.60526
1422541_at	Ptprm	protein tyrosine phosphatase, receptor type, M	19274	0.00013274	0.000447382	1.60486
1424981_at	Nln	neurolysin (metallopeptidase M3 family)	75805	0.00511305	0.00276157	1.60434
1423549_at	Slc1a4	solute carrier family 1 (glutamate/neutral amino acid transporter), member 4	55963	0.00519898	0.00172697	1.60423
1424613_at	Gprc5b	G protein-coupled receptor, family C, group 5, member B	64297	8.89015e-06	8.78599e-05	1.60191
1423136_at	Fgf1	fibroblast growth factor 1	14164	0.000257003	0.00134507	1.60163
1417866_at	Tnfaip1	tumor necrosis factor, alpha-induced protein 1 (endothelial)	21927	0.00799628	0.00241264	1.60055
1426461_at	Ugp2	UDP-glucose pyrophosphorylase 2	216558	0.000173469	0.000768415	1.59864
1416319_at	Adk	adenosine kinase	11534	0.000343429	0.000840197	1.59833
1440221_at	AA408650	expressed sequence AA408650	106846	4.08383e-05	0.00036282	1.59539
1417185_at	Ly6a	lymphocyte antigen 6 complex, locus A	110454	0.00023907	0.0029907	1.59286
1417453_at	Cul4b	cullin 4B	72584	0.000270306	8.28327e-05	1.59212			1.5234
1450745_at	C1galt1	core 1 synthase, glycoprotein-N-acetylgalactosamine 3-beta-galactosyltransferase, 1	94192	0.000856209	0.000316267	1.59138
1452609_at	1190005I06Rik	RIKEN cDNA 1190005I06 gene	68918	0.000136546	0.00240728	1.59112
1425515_at	Pik3r1	phosphatidylinositol 3-kinase, regulatory subunit, polypeptide 1 (p85 alpha)	18708	0.00876735	0.00278012	1.59075
1427592_at	Pcdh7	protocadherin 7	54216	0.00163938	0.00333854	1.58867
1426093_at	Trim34	tripartite motif-containing 34	94094	0.00195206	0.00171335	1.58804
1452222_at	Utrn	utrophin	22288	7.69925e-05	0.00136963	1.58699
1424280_at	Mospd1	motile sperm domain containing 1	70380	0.00210471	0.00115194	1.58375
1452843_at	Il6st	interleukin 6 signal transducer	16195	0.00200971	0.00060526	1.58141
1417817_a_at	Wwtr1	WW domain containing transcription regulator 1	97064	0.00242634	0.00280759	1.5813
1435394_s_at	Rhoc	ras homolog gene family, member C	11853	0.000117102	0.0035752	1.58129
1415948_at	Creg1	cellular repressor of E1A-stimulated genes 1	433375	0.000772519	0.00107315	1.57947
1437358_at	Wdfy1	WD repeat and FYVE domain containing 1	69368	0.00488046	0.00145165	1.57906
1420361_at	Slc11a1	solute carrier family 11 (proton-coupled divalent metal ion transporters), member 1	18173	9.89479e-05	0.000660561	1.57841	3.01808
1438354_x_at	Cnn3	Calponin 3, acidic	71994	0.00147842	0.00250694	1.57825
1416471_at	Cept1	choline/ethanolaminephosphotransferase 1	99712	0.00313538	0.00353558	1.57647
1455829_at	Usp14	ubiquitin specific peptidase 14	59025	8.93491e-05	0.000123611	1.57622
1417135_at	Srpk2	serine/arginine-rich protein specific kinase 2	20817	0.000181942	0.00135482	1.5759
1416047_at	Fuca2	fucosidase, alpha-L- 2, plasma	66848	0.00786253	0.00281135	1.57571
1418753_at	Gfpt2	glutamine fructose-6-phosphate transaminase 2	14584	0.000787828	0.00352889	1.5751
1426195_a_at	Cst3	cystatin C	13010	2.13864e-05	0.000245752	1.57428
1424286_at	Prkx	protein kinase, X-linked	19108	0.000835815	0.00121491	1.57159
1438093_x_at	Dbi	diazepam binding inhibitor	13167	5.17478e-05	0.00110087	1.57153
1426808_at	Lgals3	lectin, galactose binding, soluble 3	16854	4.69965e-06	2.07941e-05	1.57134
1435448_at	Bcl2l11	BCL2-like 11 (apoptosis facilitator)	12125	0.000115509	0.000474171	1.57012
1415800_at	Gja1	gap junction protein, alpha 1	14609	1.37343e-05	0.00012801	1.56965
1424781_at	Reep3	receptor accessory protein 3	28193	0.00070204	0.00277034	1.56934
1431302_a_at	Nudt7	nudix (nucleoside diphosphate linked moiety X)-type motif 7	67528	4.06803e-05	0.000108924	1.56817
1419329_at	Sorbs3	sorbin and SH3 domain containing 3	20410	0.00249973	0.0024535	1.56753
1438736_at	Thoc2	THO complex 2	331401	0.000336285	0.00356424	1.56616
1437807_x_at	Ctnna1	catenin (cadherin associated protein), alpha 1	12385	0.000675398	0.00253915	1.56552
1415971_at	Marcks	myristoylated alanine rich protein kinase C substrate	17118	0.00167034	0.000475887	1.56512
1420874_at	Twf1	twinfilin, actin-binding protein, homolog 1 (Drosophila)	19230	0.00453983	0.00170025	1.56472
1450726_at	Asah2	N-acylsphingosine amidohydrolase 2	54447	9.78059e-05	6.73304e-05	1.56415
1424184_at	Acadvl	acyl-Coenzyme A dehydrogenase, very long chain	11370	2.47632e-05	0.000226895	1.56191
1425597_a_at	Qk	quaking	19317	9.07064e-05	0.00224596	1.56078
1449107_at	Nudt4	nudix (nucleoside diphosphate linked moiety X)-type motif 4	71207	0.00105653	0.00352049	1.56033
1420743_a_at	Ppp3cc	protein phosphatase 3, catalytic subunit, gamma isoform	19057	0.000450322	0.000798117	1.5588
1450889_at	Hltf	helicase-like transcription factor	20585	0.00020797	0.000584907	1.55704
1415984_at	Acadm	acyl-Coenzyme A dehydrogenase, medium chain	11364	0.000849244	0.000375795	1.55696
1438945_x_at	Gja1	gap junction protein, alpha 1	14609	2.21721e-05	0.000432731	1.5561
1424506_at	Zfp768	zinc finger protein 768	233890	0.00214209	0.000895127	1.55596
1427465_at	Atp1a2	ATPase, Na+/K+ transporting, alpha 2 polypeptide	98660	8.49983e-05	0.00174262	1.5553
1451084_at	Etfdh	electron transferring flavoprotein, dehydrogenase	66841	0.00336102	0.00110777	1.55525
1439251_at	Gm3932	predicted gene 3932	100042616	4.9952e-05	0.000462456	1.555
1429352_at	Mocos	molybdenum cofactor sulfurase	68591	0.00146969	0.00118984	1.55407
1433855_at	Abat	4-aminobutyrate aminotransferase	268860	0.000122949	0.000290788	1.55309
1455534_s_at	Osbpl11	oxysterol binding protein-like 11	106326	1.27201e-06	0.00074166	1.55136
1417565_at	Abhd5	abhydrolase domain containing 5	67469	0.0010044	0.000721723	1.55112
1424714_at	Aldoc	aldolase C, fructose-bisphosphate	11676	7.91942e-05	0.000947466	1.55095
1422938_at	Bcl2	B-cell leukemia/lymphoma 2	12043	0.00386974	0.00272536	1.55085
1450872_s_at	Lipa	lysosomal acid lipase A	16889	0.00389323	0.00226304	1.54858
1433532_a_at	Mbp	myelin basic protein	17196	2.66491e-05	0.000683068	1.54846
1426341_at	Slc1a3	solute carrier family 1 (glial high affinity glutamate transporter), member 3	20512	0.000348503	0.000613582	1.54504
1420821_at	Sgpp1	sphingosine-1-phosphate phosphatase 1	81535	0.00300068	0.00101984	1.54502
1418664_at	Mpdz	multiple PDZ domain protein	17475	0.00063086	0.000237044	1.54474
1418825_at	Irgm1	immunity-related GTPase family M member 1	15944	8.43522e-07	2.71606e-06	1.54426
1417012_at	Sdc2	syndecan 2	15529	0.000341654	0.000679029	1.54424
1448407_at	4632428N05Rik	RIKEN cDNA 4632428N05 gene	74048	0.000452503	0.00127853	1.54147
1452612_at	Rnf160	ring finger protein 160	78913	0.000125435	0.00257816	1.54143
1460330_at	Anxa3	annexin A3	11745	3.07114e-05	7.34362e-05	1.54089
1448571_a_at	Gmfb	glia maturation factor, beta	63985	0.000144962	0.000128505	1.54004
1454704_at	Scarb2	scavenger receptor class B, member 2	12492	0.00212964	0.000878078	1.53969
1416766_at	Mosc2	MOCO sulphurase C-terminal domain containing 2	67247	3.11251e-07	3.85055e-06	1.53577
1455009_at	Cpd	carboxypeptidase D	12874	5.99435e-05	2.93701e-05	1.53531
1422445_at	Itga6	integrin alpha 6	16403	0.00171313	0.00171648	1.53437
1451486_at	Slc46a3	solute carrier family 46, member 3	71706	0.00849486	0.00245925	1.53219
1438366_x_at	Clcn3	chloride channel 3	12725	0.000182012	0.00223713	1.53111			1.80071
1415972_at	Marcks	myristoylated alanine rich protein kinase C substrate	17118	0.00185412	0.000601789	1.53096
1421075_s_at	Cyp7b1	cytochrome P450, family 7, subfamily b, polypeptide 1	13123	1.38906e-05	4.2925e-05	1.53005
1420941_at	Rgs5	regulator of G-protein signaling 5	19737	0.000106436	0.00101723	1.52977
1429318_a_at	LOC100046895 /// Qk	similar to Quaking protein /// quaking	100046895 /// 19317	0.00230769	0.00066756	1.52759
1415840_at	Elovl5	ELOVL family member 5, elongation of long chain fatty acids (yeast)	68801	0.000206373	0.00315568	1.52631
1433991_x_at	Dbi	diazepam binding inhibitor	13167	8.31196e-05	0.00202394	1.52503
1456433_at	Rcbtb1	regulator of chromosome condensation (RCC1) and BTB (POZ) domain containing protein 1	71330	0.00188941	0.00116821	1.52431
1452550_a_at	Fmr1	fragile X mental retardation syndrome 1 homolog	14265	0.000833589	0.00340522	1.52358
1429768_at	Dtna	dystrobrevin alpha	13527	0.000638722	0.00173283	1.52327
1423507_a_at	Sirt2	sirtuin 2 (silent mating type information regulation 2, homolog) 2 (S. cerevisiae)	64383	0.00445831	0.00329011	1.52306
1437992_x_at	Gja1	gap junction protein, alpha 1	14609	7.6447e-06	0.000137735	1.52267
1418649_at	Egln3	EGL nine homolog 3 (C. elegans)	112407	0.000700677	0.00185282	1.52191
1439368_a_at	Slc9a3r2	solute carrier family 9 (sodium/hydrogen exchanger), member 3 regulator 2	65962	0.000176574	0.00379162	1.52191
1425495_at	Zfp62	zinc finger protein 62	22720	0.00890426	0.00321851	1.52144
1436756_x_at	Hadh	hydroxyacyl-Coenzyme A dehydrogenase	15107	4.90403e-05	0.00182248	1.51836
1438559_x_at	Slc44a2	solute carrier family 44, member 2	68682	0.000578199	0.000660039	1.51775
1450355_a_at	Capg	capping protein (actin filament), gelsolin-like	12332	0.00225509	0.00340225	1.51751
1436912_at	Cacnb4	calcium channel, voltage-dependent, beta 4 subunit	12298	0.00225735	0.000997106	1.51566
1416610_a_at	Clcn3	chloride channel 3	12725	0.000430039	0.00322901	1.51514
1427946_s_at	Dpyd	dihydropyrimidine dehydrogenase	99586	0.000145667	0.000291311	1.51443
1427529_at	Fzd9	frizzled homolog 9 (Drosophila)	14371	0.00293289	0.00299089	1.51396
1419127_at	Npy	neuropeptide Y	109648	0.000722204	0.0038154	1.51393
1449065_at	Acot1 /// LOC100044830	acyl-CoA thioesterase 1 /// similar to acyl-CoA thioesterase	100044830 /// 26897	0.00741921	0.00292743	1.51119
1420201_at	---	---	---	0.000189758	0.00147638	1.51114
1426992_at	Xpr1	xenotropic and polytropic retrovirus receptor 1	19775	0.00479363	0.00233055	1.51082
1420614_at	Dynlt3	dynein light chain Tctex-type 3	67117	1.29505e-05	9.00122e-06	1.50986
1450396_at	Stag2	stromal antigen 2	20843	0.0056544	0.0019942	1.50965
1415677_at	Dhrs1	dehydrogenase/reductase (SDR family) member 1	52585	0.0033821	0.00249694	1.50851
1424094_at	Nek9	NIMA (never in mitosis gene a)-related expressed kinase 9	217718	0.00608759	0.00221057	1.50817
1418540_a_at	Ptpre	protein tyrosine phosphatase, receptor type, E	19267	9.88123e-05	5.20383e-05	1.50719
1416733_at	Mkln1	muskelin 1, intracellular mediator containing kelch motifs	27418	0.000192177	0.00311411	1.50704
1452035_at	Col4a1	collagen, type IV, alpha 1	12826	0.00024852	0.000645096	1.50686
1436915_x_at	Laptm4b	lysosomal-associated protein transmembrane 4B	114128	0.000278202	0.000134406	1.50561
1452016_at	Alox5ap	arachidonate 5-lipoxygenase activating protein	11690	0.0022723	0.000728297	1.50528
1450039_at	Usp9x	ubiquitin specific peptidase 9, X chromosome	22284	5.20055e-05	0.00189447	1.50468		1.54548
1454887_at	Pak2	p21 protein (Cdc42/Rac)-activated kinase 2	224105	0.0100786	0.00354806	1.50455
1428741_at	Elavl4	ELAV (embryonic lethal, abnormal vision, Drosophila)-like 4 (Hu antigen D)	15572	0.00454776	0.00291784	1.50373
1434976_x_at	Eif4ebp1	eukaryotic translation initiation factor 4E binding protein 1	13685	0.000150244	0.00128082	1.50364
1434694_at	Lrrc8a	leucine rich repeat containing 8A	241296	2.16771e-06	7.74657e-06	1.50296
1428500_at	2210419D22Rik	RIKEN cDNA 2210419D22 gene	73661	0.000589185	0.00146	1.50287
1421280_at	Gabra1	gamma-aminobutyric acid (GABA) A receptor, subunit alpha 1	14394	0.000264028	0.00187056	1.50278
1419383_at	S100b	S100 protein, beta polypeptide, neural	20203	1.6617e-06	0.000532482	1.50253
1448318_at	Plin2	perilipin 2	11520	0.000751721	0.00284979	1.50177
1448765_at	Fyn	Fyn proto-oncogene	14360	0.000313671	0.000436412	1.49952
1421738_at	Gabra2	gamma-aminobutyric acid (GABA) A receptor, subunit alpha 2	14395	2.12297e-06	7.51712e-05	1.49929
1425102_a_at	Ace2	angiotensin I converting enzyme (peptidyl-dipeptidase A) 2	70008	0.000224617	0.000373509	1.49803
1450878_at	Sri	sorcin	109552	7.53758e-05	6.12746e-05	1.4957
1423396_at	Agt	angiotensinogen (serpin peptidase inhibitor, clade A, member 8)	11606	0.000140587	0.000249524	1.49387
1448955_s_at	Cadps	Ca2+-dependent secretion activator	27062	0.000212753	7.3223e-05	1.49367			1.39123
1456565_s_at	Map3k12	mitogen-activated protein kinase kinase kinase 12	26404	0.00123906	0.00265055	1.49233
1418220_at	Foxf2	forkhead box F2	14238	0.000419692	0.00115277	1.49095
1420924_at	Timp2	tissue inhibitor of metalloproteinase 2	21858	0.00140495	0.000386016	1.48908
1437342_x_at	Pttg1ip	pituitary tumor-transforming 1 interacting protein	108705	1.66557e-05	0.00065416	1.48858
1422009_at	Atp1b2	ATPase, Na+/K+ transporting, beta 2 polypeptide	11932	0.00340507	0.00162	1.48813
1430291_at	Dock5	dedicator of cytokinesis 5	68813	0.0107554	0.00374092	1.48704
1451526_at	Arhgap12	Rho GTPase activating protein 12	75415	0.00578038	0.00277623	1.48548
1435106_at	Limch1	LIM and calponin homology domains 1	77569	0.00382393	0.00143986	1.48544	1.18311		1.39746
1438251_x_at	Htra1	HtrA serine peptidase 1	56213	0.000377663	0.0013891	1.48272
1428573_at	Chn2	chimerin (chimaerin) 2	69993	0.0018227	0.0036173	1.48252
1438650_x_at	Gja1	gap junction protein, alpha 1	14609	9.0297e-05	0.000953322	1.4813
1422702_at	Azin1	antizyme inhibitor 1	54375	0.000481208	0.000397761	1.48072
1438973_x_at	Gja1	gap junction protein, alpha 1	14609	3.74513e-05	0.000806999	1.48034
1426797_at	Tmem209	transmembrane protein 209	72649	0.0114775	0.00377127	1.47998
1452895_at	Fbxo45	F-box protein 45	268882	0.000283331	9.61344e-05	1.47662
1416149_at	Olig1	oligodendrocyte transcription factor 1	50914	5.32052e-05	0.00183602	1.47522
1416118_at	Trim59	tripartite motif-containing 59	66949	7.75215e-06	0.00108467	1.47512
1426301_at	Alcam	activated leukocyte cell adhesion molecule	11658	0.000218521	0.0028993	1.47389
1416666_at	Serpine2	serine (or cysteine) peptidase inhibitor, clade E, member 2	20720	1.2167e-05	0.000612618	1.47266
1416942_at	Erap1	endoplasmic reticulum aminopeptidase 1	80898	0.000136093	0.000320293	1.47009
1448253_at	Glud1	glutamate dehydrogenase 1	14661	0.000601994	0.00233014	1.46909
1420822_s_at	Sgpp1	sphingosine-1-phosphate phosphatase 1	81535	0.00929706	0.00270082	1.46903
1449303_at	Sesn3	Sestrin 3	75747	8.59436e-05	0.000126867	1.46884
1416148_at	Laptm4b	lysosomal-associated protein transmembrane 4B	114128	0.00155858	0.000669585	1.46795
1451201_s_at	Rnh1	ribonuclease/angiogenin inhibitor 1	107702	0.000133793	0.000124681	1.46643
1452192_at	Naf1	nuclear assembly factor 1 homolog (S. cerevisiae)	234344	0.000258016	0.000501722	1.4662
1424677_at	Cyp2j9	cytochrome P450, family 2, subfamily j, polypeptide 9	74519	2.66553e-06	0.00032736	1.46574
1423805_at	Dab2	disabled homolog 2 (Drosophila)	13132	0.00020847	0.000451996	1.46316
1426642_at	Fn1	fibronectin 1	14268	0.000234916	0.000877907	1.46257
1448717_at	Gcdh	glutaryl-Coenzyme A dehydrogenase	270076	0.00150962	0.000418397	1.46194
1426555_at	Scpep1	serine carboxypeptidase 1	74617	0.00564608	0.00165701	1.46166
1427321_s_at	Cxadr	coxsackie virus and adenovirus receptor	13052	0.000124925	0.000109555	1.45882
1424674_at	Slc39a6	solute carrier family 39 (metal ion transporter), member 6	106957	0.000703212	0.00021323	1.45869
1450388_s_at	Twsg1	twisted gastrulation homolog 1 (Drosophila)	65960	4.12922e-06	0.00249514	1.45841
1451374_x_at	Cklf	chemokine-like factor	75458	0.000668434	0.00273171	1.45783
1423383_a_at	Osbpl9	oxysterol binding protein-like 9	100273	0.00487009	0.00376055	1.45727
1448628_at	Scg3	secretogranin III	20255	2.25006e-05	0.000110748	1.4558
1418492_at	Grem2	gremlin 2 homolog, cysteine knot superfamily (Xenopus laevis)	23893	0.0055382	0.00288301	1.45497
1435906_x_at	Gbp2	guanylate binding protein 2	14469	0.000794981	0.00214112	1.45391
1449888_at	Epas1 /// LOC100048537	endothelial PAS domain protein 1 /// similar to Endothelial PAS domain protein 1	100048537 /// 13819	8.29986e-05	0.000306057	1.45203
1422880_at	Sypl	synaptophysin-like protein	19027	6.68024e-05	2.25595e-05	1.45081
1437568_at	Mmp16	matrix metallopeptidase 16	17389	0.000216225	0.0038156	1.45032
1439455_x_at	Capza1	capping protein (actin filament) muscle Z-line, alpha 1	12340	0.00225145	0.00347678	1.44712
1419183_at	Papd4	PAP associated domain containing 4	100715	0.0067741	0.001961	1.44627
1448707_at	Taf13	TAF13 RNA polymerase II, TATA box binding protein (TBP)-associated factor	99730	4.20194e-07	5.28002e-06	1.44585
1418501_a_at	Oxr1	oxidation resistance 1	170719	0.00014706	3.65304e-05	1.44187
1451809_s_at	Rwdd3	RWD domain containing 3	73170	0.00780693	0.00271568	1.43991
1415687_a_at	Psap	prosaposin	19156	0.0081938	0.0023647	1.43987
1420952_at	Son	Son DNA binding protein	20658	3.84214e-06	0.000338702	1.43902
1449334_at	Timp3	tissue inhibitor of metalloproteinase 3	21859	2.72389e-05	0.000951349	1.43891
1420113_s_at	2410022L05Rik	RIKEN cDNA 2410022L05 gene	66423	2.91316e-05	0.000733898	1.43881
1448330_at	Gstm1	glutathione S-transferase, mu 1	14862	5.31013e-06	0.00300094	1.43879
1416330_at	Cd81	CD81 antigen	12520	1.02618e-06	1.66228e-05	1.43814
1451322_at	Cmbl	carboxymethylenebutenolidase-like (Pseudomonas)	69574	0.010136	0.00304787	1.43466
1417307_at	Dmd	dystrophin, muscular dystrophy	13405	0.000687434	0.000264587	1.43434		1.30953
1417152_at	Nacc2	nucleus accumbens associated 2, BEN and BTB (POZ) domain containing	67991	0.000159698	0.000461779	1.43414
1452163_at	Ets1	E26 avian leukemia oncogene 1, 5' domain	23871	0.00672287	0.00277511	1.43414
1449251_at	Ndp	Norrie disease (pseudoglioma) (human)	17986	1.5853e-05	0.000974284	1.43384
1420114_s_at	2410022L05Rik	RIKEN cDNA 2410022L05 gene	66423	2.04818e-06	0.000123229	1.43306
1425330_a_at	Gm7895 /// Ppm1b	predicted gene 7895 /// protein phosphatase 1B, magnesium dependent, beta isoform	19043 /// 666025	0.00369342	0.00103214	1.43277
1418067_at	Cfl2	cofilin 2, muscle	12632	0.000207013	0.000104592	1.4327
1416209_at	Glud1	glutamate dehydrogenase 1	14661	0.000164613	0.000297448	1.43141
1417356_at	Peg3	paternally expressed 3	18616	0.00129757	0.00240185	1.43007
1436201_x_at	Mbp	myelin basic protein	17196	3.74077e-05	0.00220716	1.42995
1416429_a_at	Cat	catalase	12359	0.0065637	0.0027175	1.42961
1422471_at	Pex13	peroxisomal biogenesis factor 13	72129	0.00426638	0.00368092	1.42896
1423607_at	Lum	lumican	17022	0.00118697	0.000897721	1.42787
1437349_at	Ckap5	cytoskeleton associated protein 5	75786	0.0045185	0.00239818	1.42721
1448566_at	Slc40a1	solute carrier family 40 (iron-regulated transporter), member 1	53945	0.00241109	0.00359124	1.42658
1456569_x_at	Gsn	gelsolin	227753	0.000841505	0.000265324	1.42636
1421230_a_at	Msi2	Musashi homolog 2 (Drosophila)	76626	1.83789e-05	0.000860923	1.42598
1417923_at	Pak3	p21 protein (Cdc42/Rac)-activated kinase 3	18481	1.07854e-09	5.27215e-06	1.42516
1426721_s_at	Tiparp	TCDD-inducible poly(ADP-ribose) polymerase	99929	0.00507217	0.00171077	1.42422
1451924_a_at	Edn1	endothelin 1	13614	0.000491273	0.00165915	1.42379
1456228_x_at	Mbp	myelin basic protein	17196	2.71947e-05	0.00213766	1.42188
1415889_a_at	Hsp90b1	heat shock protein 90, beta (Grp94), member 1	22027	9.23591e-05	3.42138e-05	1.42151
1423891_at	Gstt3	glutathione S-transferase, theta 3	103140	2.08567e-05	0.000149539	1.42025
1419493_a_at	Tpd52	tumor protein D52	21985	0.000252933	7.30826e-05	1.41955
1425020_at	Gm6245 /// Ubxn2a	predicted gene 6245 /// UBX domain protein 2A	217379 /// 621629	1.30711e-05	0.000299352	1.41882
1451536_at	Mtfr1	mitochondrial fission regulator 1	67472	0.000377786	0.00186731	1.41852
1455777_x_at	Hsd17b4	hydroxysteroid (17-beta) dehydrogenase 4	15488	0.00165709	0.000455358	1.41517
1419054_a_at	Ptpn21	protein tyrosine phosphatase, non-receptor type 21	24000	0.0038222	0.00134139	1.4148
1417056_at	Psme1	proteasome (prosome, macropain) 28 subunit, alpha	19186	0.00250815	0.0014206	1.41438
1426645_at	Hsp90aa1	heat shock protein 90, alpha (cytosolic), class A member 1	15519	0.000837325	0.000234818	1.41387		1.38154
1448443_at	Serpini1	serine (or cysteine) peptidase inhibitor, clade I, member 1	20713	0.000810309	0.00038383	1.41321
1424621_at	Krcc1	lysine-rich coiled-coil 1	57896	3.45613e-05	0.00134654	1.41319
1420945_at	Atrx	alpha thalassemia/mental retardation syndrome X-linked homolog (human)	22589	1.71364e-07	0.00189117	1.41056
1416680_at	Ube3a	ubiquitin protein ligase E3A	22215	0.00070487	0.000752496	1.40879			1.45478
1460194_at	Phyh	phytanoyl-CoA hydroxylase	16922	0.000100868	0.000294132	1.40691
1421112_at	Nkx2-2	NK2 transcription factor related, locus 2 (Drosophila)	18088	0.000515969	0.000647863	1.40555
1420625_at	Gtf3c6	general transcription factor IIIC, polypeptide 6, alpha	67371	0.00313736	0.00178929	1.40538
1448775_at	Ifi203	interferon activated gene 203	15950	0.00478829	0.00229765	1.40263
1422005_at	Eif2ak2	eukaryotic translation initiation factor 2-alpha kinase 2	19106	1.09878e-05	0.000201297	1.40207
1455825_s_at	Lnx1	ligand of numb-protein X 1	16924	0.00315924	0.000857331	1.40206
1448561_at	Ncf2	neutrophil cytosolic factor 2	17970	0.00019662	0.00236838	1.40061
1448570_at	Gmfb	glia maturation factor, beta	63985	0.00207708	0.001014	1.39952
1433486_at	Clcn3	chloride channel 3	12725	1.09224e-05	0.000157475	1.39897		1.45295
1455184_at	Mobkl1a	MOB1, Mps One Binder kinase activator-like 1A (yeast)	68473	0.00176878	0.000590105	1.39789
1418126_at	Ccl5	chemokine (C-C motif) ligand 5	20304	0.00257422	0.00271414	1.39713
1448263_a_at	Cndp2	CNDP dipeptidase 2 (metallopeptidase M20 family)	66054	0.00822586	0.00321415	1.39613
1450063_at	Fmn2 /// LOC100044570	formin 2 /// similar to formin-2	100044570 /// 54418	0.00193372	0.000883784	1.39591
1423491_at	Fbxo3	F-box protein 3	57443	0.00183445	0.000605124	1.39437
1426831_at	Ahcyl1	S-adenosylhomocysteine hydrolase-like 1	229709	0.00370115	0.00109365	1.39353		1.23729
1420421_s_at	Klrb1b	killer cell lectin-like receptor subfamily B member 1B	80782	0.000265508	0.00084742	1.3932
1416359_at	Snx18	sorting nexin 18	170625	0.00101801	0.00300579	1.39286
1425551_at	Hip1r	huntingtin interacting protein 1 related	29816	0.00534624	0.00177063	1.39272
1415704_a_at	Cdv3	carnitine deficiency-associated gene expressed in ventricle 3	321022	0.00133221	0.000377379	1.39248
1415894_at	Enpp2	ectonucleotide pyrophosphatase/phosphodiesterase 2	18606	0.000179132	0.000118111	1.39214
1448791_at	LOC100048642 /// Snx5	similar to Snx5 protein /// sorting nexin 5	100048642 /// 69178	0.00156122	0.00257415	1.3918
1454651_x_at	Mbp	myelin basic protein	17196	3.0981e-05	0.00153461	1.39037
1449404_at	Pip4k2a	phosphatidylinositol-5-phosphate 4-kinase, type II, alpha	18718	0.00214834	0.000728179	1.38916
1434120_a_at	Metap2	methionine aminopeptidase 2	56307	0.00205439	0.00062714	1.3886
1452387_a_at	Amotl2	angiomotin-like 2	56332	0.00040072	0.00195935	1.38845
1419845_at	Dlx1as	distal-less homeobox 1, antisense	111970	2.2558e-05	0.00349106	1.38762
1424206_at	Smarca5	SWI/SNF related, matrix associated, actin dependent regulator of chromatin, subfamily a, member 5	93762	3.75931e-07	2.48564e-07	1.38684
1452662_a_at	Eif2s1	eukaryotic translation initiation factor 2, subunit 1 alpha	13665	0.00124803	0.000337279	1.38564
1451247_at	Mfsd1	major facilitator superfamily domain containing 1	66868	4.75124e-05	0.00328743	1.38497
1436669_at	1700019G17Rik	RIKEN cDNA 1700019G17 gene	75541	1.88606e-05	6.42047e-05	1.38391
1452141_a_at	Sepp1	selenoprotein P, plasma, 1	20363	7.9335e-06	0.00252201	1.3814
1438365_x_at	Laptm4b	lysosomal-associated protein transmembrane 4B	114128	0.000218618	0.000220555	1.38121
1450251_a_at	Lnx1	ligand of numb-protein X 1	16924	0.00857993	0.00249804	1.38093
1429534_a_at	Immt	inner membrane protein, mitochondrial	76614	0.00323322	0.00278916	1.38065
1424801_at	Enah	enabled homolog (Drosophila)	13800	3.85622e-05	0.00376372	1.38053
1416702_at	Serpini1	serine (or cysteine) peptidase inhibitor, clade I, member 1	20713	0.000156842	0.000313539	1.38039
1450084_s_at	Ivns1abp	influenza virus NS1A binding protein	117198	0.00393929	0.00153834	1.3797
1435526_at	Tor1aip2	torsin A interacting protein 2	240832	0.00477447	0.00286869	1.37964
1416221_at	Fstl1	follistatin-like 1	14314	0.0005481	0.000570985	1.37942
1423236_at	Galnt1	UDP-N-acetyl-alpha-D-galactosamine:polypeptide N-acetylgalactosaminyltransferase 1	14423	0.000900254	0.000999093	1.37362
1420029_at	Mcm3	Minichromosome maintenance deficient 3 (S. cerevisiae)	17215	0.000515182	0.00270663	1.37322
1455976_x_at	Dbi	diazepam binding inhibitor	13167	1.1331e-05	0.00118786	1.37264
1418127_a_at	Aifm1	apoptosis-inducing factor, mitochondrion-associated 1	26926	0.00541271	0.0033301	1.37236
1416187_s_at	Pnrc2	proline-rich nuclear receptor coactivator 2	52830	0.00336789	0.00254143	1.37209
1418615_at	Astn1	astrotactin 1	11899	4.6593e-05	5.46786e-05	1.37203
1451622_at	Lmbrd1	LMBR1 domain containing 1	68421	0.00139865	0.000467561	1.37202
1418791_at	Sh3gl2	SH3-domain GRB2-like 2	20404	2.69573e-06	0.00212029	1.36701
1415859_at	Eif3c	eukaryotic translation initiation factor 3, subunit C	56347	0.000428602	0.000430508	1.36617
1428061_at	Hat1	histone aminotransferase 1	107435	0.00655029	0.00231493	1.36396
1451742_a_at	Ugp2	UDP-glucose pyrophosphorylase 2	216558	0.000523263	0.000451858	1.3639
1428194_at	Usp9x	ubiquitin specific peptidase 9, X chromosome	22284	0.000159784	0.000138261	1.36339			1.40728
1424604_s_at	Sumf1	sulfatase modifying factor 1	58911	0.000461976	0.000140213	1.36302
1438040_a_at	Hsp90b1	heat shock protein 90, beta (Grp94), member 1	22027	9.684e-05	0.000575562	1.36287
1423972_at	Etfa	electron transferring flavoprotein, alpha polypeptide	110842	0.00248019	0.00364226	1.36084
1452718_at	Ubr5	ubiquitin protein ligase E3 component n-recognin 5	70790	0.0114844	0.00333457	1.36013
1419202_at	Cst7	cystatin F (leukocystatin)	13011	0.00221702	0.0029887	1.35986
1450873_at	Gtpbp4	GTP binding protein 4	69237	0.000392584	0.00331778	1.35952
1460199_a_at	Pafah1b1	platelet-activating factor acetylhydrolase, isoform 1b, subunit 1	18472	0.000531255	0.000137391	1.35859			1.32878
1439962_at	2310010J17Rik	RIKEN cDNA 2310010J17 gene	78329	0.00234564	0.00140935	1.35719
1437497_a_at	Hsp90aa1	heat shock protein 90, alpha (cytosolic), class A member 1	15519	0.000179766	4.70852e-05	1.35705		1.4509
1428200_a_at	Pdxdc1	Pyridoxal-dependent decarboxylase domain containing 1	94184	0.00800888	0.00363388	1.35671
1452157_at	Eprs	glutamyl-prolyl-tRNA synthetase	107508	0.0024023	0.00146572	1.35649
1450951_at	Smc3	structural maintenace of chromosomes 3	13006	0.0113963	0.00338858	1.35648
1450964_a_at	Osbpl9	oxysterol binding protein-like 9	100273	0.00645615	0.00252755	1.35549
1435635_at	Pcmtd1	protein-L-isoaspartate (D-aspartate) O-methyltransferase domain containing 1	319263	0.000140747	0.000250978	1.35491
1433676_at	Wnk1	WNK lysine deficient protein kinase 1	232341	0.00296106	0.00190214	1.35483
1452679_at	Tubb2b	tubulin, beta 2B	73710	8.63626e-05	3.17931e-05	1.3548
1415880_a_at	Lamp1	lysosomal-associated membrane protein 1	16783	9.6716e-05	0.000478077	1.35475
1424708_at	Tmed10	transmembrane emp24-like trafficking protein 10 (yeast)	68581	0.00944612	0.00307157	1.35284
1449310_at	Ptger2	prostaglandin E receptor 2 (subtype EP2)	19217	0.00220072	0.000893839	1.35238
1454036_a_at	Usp15	ubiquitin specific peptidase 15	14479	1.05547e-05	0.00328311	1.35135
1416252_at	Stk38	serine/threonine kinase 38	106504	9.10619e-05	0.000447453	1.35067
1435509_x_at	Cdk2ap1 /// LOC100047490	CDK2 (cyclin-dependent kinase 2)-associated protein 1 /// similar to putative oral cancer suppressor	100047490 /// 13445	8.55128e-06	8.72769e-05	1.35017
1428193_at	Usp9x	ubiquitin specific peptidase 9, X chromosome	22284	0.000121077	4.19051e-05	1.3475		1.45605	1.41502
1417369_at	Hsd17b4	hydroxysteroid (17-beta) dehydrogenase 4	15488	0.0111651	0.00332262	1.34729
1448485_at	Ggt1	gamma-glutamyltransferase 1	14598	0.000480488	0.000871473	1.34715
1452351_at	Parp4	poly (ADP-ribose) polymerase family, member 4	328417	0.0078583	0.0028787	1.34679
1433951_at	Arl5a	ADP-ribosylation factor-like 5A	75423	0.000193076	0.00112962	1.34652
1417069_a_at	Gmfb	glia maturation factor, beta	63985	0.000924898	0.000300206	1.34259
1449929_at	Dynlt3	dynein light chain Tctex-type 3	67117	5.26138e-06	7.27607e-06	1.34258	1.07752
1450853_at	Tle4	transducin-like enhancer of split 4, homolog of Drosophila E(spl)	21888	4.83945e-06	2.98826e-05	1.34232
1422910_s_at	Smc6	structural maintenance of chromosomes 6	67241	1.14885e-06	0.00131603	1.34109
1427097_at	Wwp1	WW domain containing E3 ubiquitin protein ligase 1	107568	0.00763533	0.00220106	1.34036
1449227_at	Ch25h	cholesterol 25-hydroxylase	12642	0.000648095	0.00184185	1.34011
1452257_at	Bdh1	3-hydroxybutyrate dehydrogenase, type 1	71911	0.00900573	0.00355697	1.33782
1416409_at	Acox1	acyl-Coenzyme A oxidase 1, palmitoyl	11430	0.000447875	0.000820294	1.33733
1423459_at	Cops2	COP9 (constitutive photomorphogenic) homolog, subunit 2 (Arabidopsis thaliana)	12848	6.68963e-05	0.000132568	1.3275
1422758_at	Chst2	carbohydrate sulfotransferase 2	54371	0.0069982	0.00284455	1.32644
1434942_at	Esf1	ESF1, nucleolar pre-rRNA processing protein, homolog (S. cerevisiae)	66580	0.000271067	0.00335293	1.32625			1.51922
1456314_x_at	Cdk2ap1 /// LOC100047490	CDK2 (cyclin-dependent kinase 2)-associated protein 1 /// similar to putative oral cancer suppressor	100047490 /// 13445	3.281e-06	0.000137136	1.32619
1423242_at	Mrps36	mitochondrial ribosomal protein S36	66128	0.0070395	0.00213252	1.32415
1448971_at	2410022L05Rik	RIKEN cDNA 2410022L05 gene	66423	2.39542e-05	0.00162303	1.3223
1422906_at	Abcg2	ATP-binding cassette, sub-family G (WHITE), member 2	26357	0.000403475	0.000291968	1.32088
1415673_at	Psph	phosphoserine phosphatase	100678	0.000957012	0.00234756	1.31887
1449693_at	Map3k7	Mitogen-activated protein kinase kinase kinase 7	26409	0.00602527	0.00196475	1.31704
1423565_at	Paics	phosphoribosylaminoimidazole carboxylase, phosphoribosylaminoribosylaminoimidazole, succinocarboxamide synthetase	67054	0.00075326	0.000210817	1.31599
1434986_a_at	Sec61a1	Sec61 alpha 1 subunit (S. cerevisiae)	53421	0.00732216	0.00238175	1.31562
1452667_at	Rab2b	RAB2B, member RAS oncogene family	76338	0.0115013	0.00352093	1.31408
1419162_s_at	Dnajc3	DnaJ (Hsp40) homolog, subfamily C, member 3	100037258	0.00286877	0.00198321	1.31367
1449928_at	Dynlt3	dynein light chain Tctex-type 3	67117	0.000568503	0.0010014	1.31289
1426737_at	Gspt1	G1 to S phase transition 1	14852	0.000422919	0.00113069	1.31105
1421281_at	Gabra1	gamma-aminobutyric acid (GABA) A receptor, subunit alpha 1	14394	2.31214e-05	0.000313336	1.30872
1448434_at	Rnf103	ring finger protein 103	22644	0.00059369	0.000537229	1.30852
1426830_a_at	Ahcyl1	S-adenosylhomocysteine hydrolase-like 1	229709	0.00657698	0.00213191	1.30818
1420117_at	---	---	---	0.00100447	0.0021353	1.30694
1423346_at	Degs1	degenerative spermatocyte homolog 1 (Drosophila)	13244	0.0070287	0.00378296	1.30692
1437288_at	Impad1	inositol monophosphatase domain containing 1	242291	0.00124053	0.000324887	1.30549
1436097_x_at	Arhgap9	Rho GTPase activating protein 9	216445	0.00019275	0.000873443	1.30545
1419360_a_at	Ss18	synovial sarcoma translocation, Chromosome 18	268996	0.00449643	0.00133274	1.30318
1452997_at	6820431F20Rik	RIKEN cDNA 6820431F20 gene	381598	0.00287595	0.000853732	1.3029
1417490_at	Ctsb	cathepsin B	13030	0.0114039	0.00377605	1.30277	1.24926
1418816_at	Chmp1b	chromatin modifying protein 1B	67064	0.000483705	0.000142656	1.30228
1419645_at	Cstf2	cleavage stimulation factor, 3' pre-RNA subunit 2	108062	0.000316597	8.88758e-05	1.3019
1456424_s_at	Pltp	phospholipid transfer protein	18830	0.000186564	0.00283562	1.29926
1424629_at	Brca1	breast cancer 1	12189	0.00662324	0.00307461	1.29873
1454610_at	2014-09-07	septin 7	235072	0.00425188	0.00117041	1.29841
1422670_at	Rnd2	Rho family GTPase 2	11858	7.91439e-08	0.00165641	1.29512
1415692_s_at	Canx	calnexin	12330	0.00145522	0.000387008	1.29267
1437993_x_at	Qdpr	quinoid dihydropteridine reductase	110391	0.000141658	0.00167551	1.29109
1424946_a_at	Mtfr1	mitochondrial fission regulator 1	67472	6.60015e-05	0.00129735	1.2861
1431645_a_at	Gdi2	guanosine diphosphate (GDP) dissociation inhibitor 2	14569	0.000260693	9.5168e-05	1.28462
1418504_at	Hspa9	heat shock protein 9	15526	8.00113e-05	2.25952e-05	1.28449
1436750_a_at	Oxct1	3-oxoacid CoA transferase 1	67041	0.00896495	0.0025819	1.28427
1450438_at	Ncam1	neural cell adhesion molecule 1	17967	0.000313354	0.00013147	1.2814
1421578_at	Ccl4	chemokine (C-C motif) ligand 4	20303	0.000244889	0.0019441	1.27931
1452053_a_at	Tmem33	transmembrane protein 33	67878	0.00324274	0.00307912	1.27521
1451257_at	Acsl6	acyl-CoA synthetase long-chain family member 6	216739	5.87038e-05	0.000295939	1.27481
1423405_at	Timp4	tissue inhibitor of metalloproteinase 4	110595	2.41493e-08	0.00071938	1.26861
1450019_at	Cx3cr1	chemokine (C-X3-C) receptor 1	13051	0.000713848	0.000812889	1.26773
1451583_a_at	Mmgt2	membrane magnesium transporter 2	216829	0.00365944	0.00143357	1.26722
1449059_a_at	Oxct1	3-oxoacid CoA transferase 1	67041	0.00746152	0.00222018	1.26347
1454664_a_at	Eif5	eukaryotic translation initiation factor 5	217869	0.00111344	0.000300608	1.2624
1452405_x_at	A130082M07Rik /// Tcra	RIKEN cDNA A130082M07 gene /// T-cell receptor alpha chain	100038850 /// 21473	1.07617e-05	0.000417853	1.26161
1422932_a_at	Vav1	vav 1 oncogene	22324	2.32948e-05	0.00224524	1.25924
1433654_at	Mgea5	meningioma expressed antigen 5 (hyaluronidase)	76055	3.11787e-06	2.89751e-05	1.25886		1.17408	1.27202
1416467_at	Ddx3x	DEAD/H (Asp-Glu-Ala-Asp/His) box polypeptide 3, X-linked	13205	0.00853623	0.00247333	1.25271
1422881_s_at	Sypl	synaptophysin-like protein	19027	0.000313051	0.000369812	1.25167
1438902_a_at	Hsp90aa1	heat shock protein 90, alpha (cytosolic), class A member 1	15519	0.000496785	0.000127046	1.25125		1.25899	1.27446
1434486_x_at	Ugp2	UDP-glucose pyrophosphorylase 2	216558	4.40404e-06	0.000236614	1.25027
1415841_at	Dync1i2	dynein cytoplasmic 1 intermediate chain 2	13427	0.000691618	0.000826239	1.24723
1423717_at	Ak3	adenylate kinase 3	56248	1.51039e-06	0.000409387	1.246
1426994_at	Phlpp1	PH domain and leucine rich repeat protein phosphatase 1	98432	8.52219e-05	0.00047615	1.24586
1423723_s_at	Tardbp	TAR DNA binding protein	230908	0.000218579	0.000316948	1.23848
1423332_at	Sdcbp	syndecan binding protein	53378	3.31291e-05	0.00215186	1.23637
1421841_at	Fgfr3	fibroblast growth factor receptor 3	14184	1.53677e-06	0.000581176	1.23631
1434485_a_at	Ugp2	UDP-glucose pyrophosphorylase 2	216558	5.83765e-07	0.000103438	1.23611
1418815_at	Cdh2	cadherin 2	12558	6.12571e-05	0.000592938	1.23475
1432075_a_at	Tekt1	tektin 1	21689	0.000270272	0.000257025	1.23202
1419810_x_at	Arhgap9	Rho GTPase activating protein 9	216445	6.49925e-05	0.000494261	1.23166
1416408_at	Acox1	acyl-Coenzyme A oxidase 1, palmitoyl	11430	0.00138497	0.00125568	1.2295
1439257_x_at	Rpn1	ribophorin I	103963	2.72992e-05	2.90653e-05	1.22412
1416461_at	Caprin1	cell cycle associated protein 1	53872	0.00110852	0.00117092	1.2199
1424207_at	Smarca5	SWI/SNF related, matrix associated, actin dependent regulator of chromatin, subfamily a, member 5	93762	6.78042e-06	0.00269958	1.21981
1438552_x_at	Zyx	zyxin	22793	0.00213429	0.000635733	1.21303
1438551_at	Neurog1	neurogenin 1	18014	0.00836815	0.00250445	1.21282
1434499_a_at	Ldhb	lactate dehydrogenase B	16832	0.00179511	0.00162935	1.21019
1434312_at	Arf6	ADP-ribosylation factor 6	11845	0.0019096	0.000987618	1.20851
1450066_at	Ubr1	ubiquitin protein ligase E3 component n-recognin 1	22222	4.79564e-05	0.00202573	1.20821			1.24321
1416678_at	Cops3	COP9 (constitutive photomorphogenic) homolog, subunit 3 (Arabidopsis thaliana)	26572	0.00474337	0.00213628	1.20665
1422062_at	Msr1	macrophage scavenger receptor 1	20288	0.000763242	0.00372531	1.20491
1415911_at	Impact	imprinted and ancient	16210	8.857e-06	0.00167211	1.20403
1454626_at	Cltc	clathrin, heavy polypeptide (Hc)	67300	0.000251434	9.02843e-05	1.2027
1417815_a_at	Serinc3	serine incorporator 3	26943	0.00213892	0.000584077	1.20207
1423610_at	Metap2	methionine aminopeptidase 2	56307	0.00352116	0.000962353	1.2008
1450968_at	Uqcrfs1	ubiquinol-cytochrome c reductase, Rieske iron-sulfur polypeptide 1	66694	0.00164196	0.000589797	1.19574
1455129_at	Mtdh	metadherin	67154	3.33664e-05	0.00377028	1.19557
1437850_a_at	Cnbp	cellular nucleic acid binding protein	12785	0.0100651	0.0029091	1.18931
1416244_a_at	Cnbp	cellular nucleic acid binding protein	12785	0.00766303	0.00267238	1.18714
1438943_x_at	Rpn1	ribophorin I	103963	0.00314943	0.00161492	1.18535
1456438_x_at	Rpn1	ribophorin I	103963	0.00610523	0.00340341	1.17758
1417165_at	Mbd2	methyl-CpG binding domain protein 2	17191	0.00494266	0.00147175	1.17361
1449622_s_at	Atp6ap1	ATPase, H+ transporting, lysosomal accessory protein 1	54411	0.00286304	0.00233348	1.17163
1451196_at	Ypel5	yippee-like 5 (Drosophila)	383295	0.00224311	0.00134106	1.1686
1425225_at	Fcgr4	Fc receptor, IgG, low affinity IV	246256	0.00125081	0.00319516	1.16835
1449450_at	Ptges	prostaglandin E synthase	64292	8.11866e-05	0.000306037	1.16531
1415949_at	Cpe /// LOC100046434	carboxypeptidase E /// similar to carboxypeptidase E	100046434 /// 12876	0.00204374	0.000579006	1.16418
1420811_a_at	Ctnnb1	catenin (cadherin associated protein), beta 1	12387	1.52675e-06	2.71157e-06	1.15818
1425864_a_at	Sorcs1	VPS10 domain receptor protein SORCS 1	58178	0.00500413	0.00179381	1.15329
1432032_a_at	Artn	artemin	11876	0.000194868	0.000105774	1.14986
1437317_at	Ube1l	ubiquitin-activating enzyme E1-like	74153	0.00700742	0.00199912	1.14925
1437741_at	Rab21	RAB21, member RAS oncogene family	216344	0.00315959	0.00201573	1.14707
1448356_at	Ube2d2	ubiquitin-conjugating enzyme E2D 2	56550	0.000557179	0.000516232	1.13592
1449366_at	Mmp8	matrix metallopeptidase 8	17394	0.00332209	0.00253241	1.11775
1437688_x_at	Atp6ap2	ATPase, H+ transporting, lysosomal accessory protein 2	70495	0.00680186	0.00204696	1.09911			1.13183
1452649_at	Rtn4	reticulon 4	68585	9.12741e-10	0.000461074	1.09736			1.11399
1432416_a_at	Npm1	nucleophosmin 1	18148	0.0115332	0.00337781	1.09436
1449395_at	4921520G13Rik	RIKEN cDNA 4921520G13 gene	66729	0.000187358	0.00296657	-1.07272
1448284_a_at	Ndufc1	NADH dehydrogenase (ubiquinone) 1, subcomplex unknown, 1	66377	7.53671e-07	0.000986655	-1.07838
1434053_x_at	Atp5k	ATP synthase, H+ transporting, mitochondrial F1F0 complex, subunit e	11958	2.70215e-07	0.00107688	-1.09638
1456741_s_at	Gpm6a	glycoprotein m6a	234267	1.52326e-05	0.00176468	-1.09854
1436803_a_at	Ndufb9	NADH dehydrogenase (ubiquinone) 1 beta subcomplex, 9	66218	3.43689e-05	0.00371045	-1.10152
1425951_a_at	Clec4n	C-type lectin domain family 4, member n	56620	0.000145785	0.000174058	-1.10328
1423833_a_at	Brp44	brain protein 44	70456	0.00133502	0.0034618	-1.10907
1425195_a_at	Acat2 /// Acat3	acetyl-Coenzyme A acetyltransferase 2 /// acetyl-Coenzyme A acetyltransferase 3	110460 /// 224530	0.000726288	0.00318963	-1.11453
1439405_x_at	Cntd1	Cyclin N-terminal domain containing 1	68107	0.00221155	0.00334674	-1.11662
1430713_s_at	Ndufa13	NADH dehydrogenase (ubiquinone) 1 alpha subcomplex, 13	67184	4.27991e-05	0.00217234	-1.12011
1425306_at	BC027072	cDNA sequence BC027072	225004	0.000882992	0.00162866	-1.12465
1450571_a_at	Bfsp1 /// LOC100048638	beaded filament structural protein 1, in lens-CP94 /// similar to lens fiber cell beaded-filament structure protein	100048638 /// 12075	0.00135587	0.00262214	-1.12476
1450640_x_at	Atp5k	ATP synthase, H+ transporting, mitochondrial F1F0 complex, subunit e	11958	1.36735e-07	0.000447971	-1.12845
1460271_at	Trem3	triggering receptor expressed on myeloid cells 3	58218	0.00475943	0.00256641	-1.129
1442597_at	C79122	expressed sequence C79122	97966	0.0026073	0.0027533	-1.129
1421302_a_at	Gna15	guanine nucleotide binding protein, alpha 15	14676	0.00265013	0.00331707	-1.12968
1452478_at	Alpk2	alpha-kinase 2	225638	0.000511604	0.00330915	-1.13323
1450375_at	Pspn	persephin	19197	0.00577833	0.00314856	-1.13408
1420789_at	Klra5	killer cell lectin-like receptor, subfamily A, member 5	16636	0.000692478	0.00280315	-1.13553
1423868_at	Txnrd3	thioredoxin reductase 3	232223	0.00130155	0.00205006	-1.13921
1443464_at	---	---	---	0.000603611	0.00152834	-1.13928
1436949_a_at	Gm11401 /// LOC638798 /// LOC677628 /// Tceb2	predicted gene 11401 /// similar to transcription elongation factor B (SIII), polypeptide 2 /// similar to transcription elongation factor B (SIII), polypeptide 2 /// transcription elongation factor B (SIII), polypeptide 2	638798 /// 665250 /// 67673 /// 677628	0.00134202	0.00236934	-1.14067
1438159_x_at	Ndufv2	NADH dehydrogenase (ubiquinone) flavoprotein 2	72900	2.32971e-05	0.00138811	-1.14497
1452692_a_at	Ndufv2	NADH dehydrogenase (ubiquinone) flavoprotein 2	72900	6.33389e-05	0.00358655	-1.14722
1422217_a_at	Cyp1a1	cytochrome P450, family 1, subfamily a, polypeptide 1	13076	0.00153468	0.00345313	-1.15139
1452329_at	Plekhn1	pleckstrin homology domain containing, family N member 1	231002	0.00189994	0.00217269	-1.15159
1423896_a_at	Rnf187	ring finger protein 187	108660	0.00032374	0.001048	-1.15427			-1.15311
1420576_at	Lpar2	lysophosphatidic acid receptor 2	53978	7.39562e-05	0.000286066	-1.15445
1452488_at	---	---	---	0.000779826	0.00191223	-1.15447
1424977_at	Lrrc67	leucine rich repeat containing 67	69312	0.0058527	0.00273439	-1.1556
1419226_at	Cd96	CD96 antigen	84544	0.00769493	0.00355724	-1.15857
1450246_at	Fut2	fucosyltransferase 2	14344	0.00110446	0.00309368	-1.15874
1422525_at	Atp5k	ATP synthase, H+ transporting, mitochondrial F1F0 complex, subunit e	11958	4.98838e-06	0.00319571	-1.1602
1448179_at	Usmg5	upregulated during skeletal muscle growth 5	66477	1.81806e-05	0.00124437	-1.16132
1434435_s_at	Cox17	cytochrome c oxidase, subunit XVII assembly protein homolog (yeast)	12856	0.000632664	0.00241441	-1.16463
1422023_at	Bsn	bassoon	12217	0.00487323	0.00359427	-1.16779
1450682_at	Fabp6	fatty acid binding protein 6, ileal (gastrotropin)	16204	0.000437354	0.00100289	-1.16895
1432263_a_at	Cox7a2l	cytochrome c oxidase subunit VIIa polypeptide 2-like	20463	4.44717e-05	0.00360548	-1.17075		-1.21493
1422813_at	Cacng1	calcium channel, voltage-dependent, gamma subunit 1	12299	0.00330685	0.00119812	-1.17357
1460561_x_at	Sepw1	selenoprotein W, muscle 1	20364	3.44682e-05	4.6986e-05	-1.17436
1430124_x_at	Akr1a4	aldo-keto reductase family 1, member A4 (aldehyde reductase)	58810	0.000827422	0.00141769	-1.17451
1451934_at	H2-D1	histocompatibility 2, D region locus 1	14964	0.00232784	0.00065013	-1.17671
1415781_a_at	Gm10241 /// Gm13430 /// Gm13690 /// LOC100046167 /// Sumo2	predicted gene 10241 /// predicted gene 13430 /// predicted gene 13690 /// similar to Chain B, Crystal Structure Of Sumo-3-Modified Thymine-Dna Glycosylase /// SMT3 suppressor of mif two 3 homolog 2 (yeast)	100043459 /// 100046167 /// 170930 /// 672381 /// 675440	0.00237593	0.000637688	-1.17697
1422383_at	---	---	---	0.000892791	0.00366671	-1.17819
1454627_a_at	Gm10709 /// Gm12447 /// Gm12704 /// Gm13841 /// Gm5561 /// Gm6344 /// Gm8088 /// Rpl29	predicted gene 10709 /// predicted gene 12447 /// predicted gene 12704 /// predicted gene 13841 /// predicted gene 5561 /// predicted gene 6344 /// predicted gene 8088 /// ribosomal protein L29	100039782 /// 19944 /// 433941 /// 622707 /// 665029 /// 665032 /// 666389 /// 666413	0.000127238	0.000933876	-1.181
1432459_a_at	Zbtb32	zinc finger and BTB domain containing 32	58206	0.00102106	0.00066015	-1.18208
1450060_at	Pigr	polymeric immunoglobulin receptor	18703	1.32162e-05	0.000529263	-1.18384
1417417_a_at	Cox6a1	cytochrome c oxidase, subunit VI a, polypeptide 1	12861	5.37074e-05	0.000495023	-1.18597
1427541_x_at	Hmmr	hyaluronan mediated motility receptor (RHAMM)	15366	0.00263725	0.0024217	-1.18841
1422355_at	Taar1	trace amine-associated receptor 1	111174	0.00029215	0.000155305	-1.1892
1428201_at	2310036O22Rik	RIKEN cDNA 2310036O22 gene	68544	0.00332744	0.00106198	-1.18935
1448808_a_at	Nme2	non-metastatic cells 2, protein (NM23B) expressed in	18103	7.06758e-06	0.000665445	-1.19174
1451549_at	BC016201	cDNA sequence BC016201	234586	0.000379653	0.000791373	-1.19335
1437013_x_at	Atp6v0b	ATPase, H+ transporting, lysosomal V0 subunit B	114143	0.000218783	0.00152065	-1.19418
1420511_at	Prph2	peripherin 2	19133	0.00013459	0.000946691	-1.1958
1451883_at	BC002189	cDNA sequence BC002189	620316	0.00336412	0.0030732	-1.1968
1427039_at	Epn1	epsin 1	13854	0.00676382	0.00365878	-1.19765
1416567_s_at	Atp5e	ATP synthase, H+ transporting, mitochondrial F1 complex, epsilon subunit	67126	1.87721e-07	0.00145491	-1.1983		-1.31205
1460652_at	Esrra	estrogen related receptor, alpha	26379	0.00012404	0.00213555	-1.20175
1421543_at	Fbxo4	F-box protein 4	106052	6.93244e-05	0.000584616	-1.20277
1460681_at	Ceacam1	carcinoembryonic antigen-related cell adhesion molecule 1	26365	0.00882165	0.00292931	-1.20414
1448329_at	Adam3	a disintegrin and metallopeptidase domain 3 (cyritestin)	11497	9.97536e-05	9.20443e-05	-1.20448
1419999_at	Igbp1	immunoglobulin (CD79A) binding protein 1	18518	0.00208939	0.00263907	-1.20865
1449159_at	Gnb3	guanine nucleotide binding protein (G protein), beta 3	14695	0.000206049	0.000403124	-1.21095
1425318_a_at	Tmem116	transmembrane protein 116	77462	0.00112205	0.000292952	-1.21363
1420722_at	Elovl3	elongation of very long chain fatty acids (FEN1/Elo2, SUR4/Elo3, yeast)-like 3	12686	0.00028958	0.00289527	-1.2144
1447919_x_at	Ndufab1	NADH dehydrogenase (ubiquinone) 1, alpha/beta subcomplex, 1	70316	1.06087e-05	0.000222364	-1.21475
1417957_a_at	Tspan1	tetraspanin 1	66805	0.0043249	0.00296857	-1.21526
1449101_at	Ebf2	early B-cell factor 2	13592	0.00723094	0.00358597	-1.2156
1438958_x_at	Fkbp1a	FK506 binding protein 1a	14225	1.89291e-08	3.28366e-06	-1.21571
1450930_at	Hpca	hippocalcin	15444	0.00153304	0.00101968	-1.21681
1438963_s_at	Tfpt	TCF3 (E2A) fusion partner	69714	0.010972	0.00317436	-1.21701
1424423_at	Flad1 /// Lenep	RFad1, flavin adenine dinucleotide synthetase, homolog (yeast) /// lens epithelial protein	319945 /// 57275	0.0110361	0.00321926	-1.21715
1419113_at	Ap1g2	adaptor protein complex AP-1, gamma 2 subunit	11766	0.000275756	0.000247006	-1.22058
1459934_at	Usp42	ubiquitin specific peptidase 42	76800	0.00106225	0.00111513	-1.22337
1448533_at	Tbcb	tubulin folding cofactor B	66411	0.000417109	0.000553881	-1.22477
1437855_at	Mtap4	microtubule-associated protein 4	17758	2.81495e-06	0.00101923	-1.22537
1450588_at	Olfr67	olfactory receptor 67	18368	0.000387804	0.000541252	-1.22569
1419473_a_at	Cck	cholecystokinin	12424	0.00612421	0.00173727	-1.22891
1422416_s_at	Vpreb1 /// Vpreb2	pre-B lymphocyte gene 1 /// pre-B lymphocyte gene 2	22362 /// 22363	0.000836946	0.000632498	-1.23008
1451470_s_at	Eif5a	eukaryotic translation initiation factor 5A	276770	0.000742889	0.00275141	-1.23014
1449955_at	Cacna1f	calcium channel, voltage-dependent, alpha 1F subunit	54652	0.00071862	0.000565406	-1.23173
1428360_x_at	Ndufa7	NADH dehydrogenase (ubiquinone) 1 alpha subcomplex, 7 (B14.5a)	66416	1.55612e-05	0.00163826	-1.23395
1449367_at	Trex2	three prime repair exonuclease 2	24102	0.00565754	0.00269209	-1.2341
1447998_at	AI324046	expressed sequence AI324046	380795	0.00165803	0.00106233	-1.23472
1419812_s_at	Ccdc56	coiled-coil domain containing 56	52469	0.00117287	0.00099934	-1.23546
1417010_at	Zfp238	zinc finger protein 238	30928	0.000675313	0.000174211	-1.23721
1422623_x_at	Rpl41	ribosomal protein L41	67945	3.23865e-07	9.33973e-05	-1.23868			-1.28153
1423330_at	Ensa	endosulfine alpha	56205	3.7602e-05	9.2025e-06	-1.24073
1436292_a_at	Oaz1	ornithine decarboxylase antizyme 1	18245	1.2855e-08	5.86668e-08	-1.24242		-1.23205
1419317_x_at	Lce3c	late cornified envelope 3C	94060	0.010434	0.0030434	-1.24261
1423320_at	Dnase1l2 /// LOC100047816	deoxyribonuclease 1-like 2 /// similar to Dnase1l2 protein	100047816 /// 66705	0.000110991	8.76651e-05	-1.24389
1435843_x_at	Mrps9	mitochondrial ribosomal protein S9	69527	0.00273691	0.00136337	-1.24391
1416755_at	Dnajb1	DnaJ (Hsp40) homolog, subfamily B, member 1	81489	0.000759142	0.00185545	-1.24401
1434124_x_at	2400001E08Rik	RIKEN cDNA 2400001E08 gene	66508	0.000254644	0.00372368	-1.24449
1435715_x_at	Gm5806 /// Gm9855 /// Tdg	predicted gene 5806 /// predicted gene 9855 /// thymine DNA glycosylase	21665 /// 545124 /// 624784	5.76453e-07	0.00209258	-1.24648
1438777_a_at	AA881470	EST AA881470	231841	0.00402893	0.00202714	-1.24749
1417407_at	Fbxl14	F-box and leucine-rich repeat protein 14	101358	0.00216565	0.00243134	-1.2481
1448267_at	Stx5a	syntaxin 5A	56389	1.59323e-05	5.00478e-05	-1.24821
1437859_x_at	Eif5a	eukaryotic translation initiation factor 5A	276770	2.98281e-05	0.00279905	-1.24882
1429782_at	Grcc10	gene rich cluster, C10 gene	14790	0.000123331	0.000167686	-1.25189
1435219_x_at	Becn1	beclin 1, autophagy related	56208	7.13704e-06	5.20494e-06	-1.25375
1434884_at	Mtdh	metadherin	67154	0.0021801	0.00106079	-1.2549
1456196_x_at	Fkbp1a	FK506 binding protein 1a	14225	6.72813e-08	3.81978e-06	-1.25501
1416911_a_at	Akirin1	akirin 1	68050	0.00462244	0.00127801	-1.25608
1424514_at	LOC100045963 /// Rnf126	similar to Ring finger protein 126 /// ring finger protein 126	100045963 /// 70294	0.00241447	0.000651217	-1.25817
1422593_at	Ap3s1	adaptor-related protein complex 3, sigma 1 subunit	11777	7.67666e-05	0.00155863	-1.25825
1452625_at	Kctd2	potassium channel tetramerisation domain containing 2	70382	0.00141791	0.00297136	-1.25982		-1.28307
1422251_at	---	---	---	0.00434468	0.00215813	-1.26
1452585_at	Mrps28	mitochondrial ribosomal protein S28	66230	0.00151451	0.00169551	-1.26003
1427094_at	Pole2	polymerase (DNA directed), epsilon 2 (p59 subunit)	18974	0.000981047	0.000985671	-1.26008
1449323_a_at	Rpl3	ribosomal protein L3	27367	0.00885484	0.00260337	-1.26097		-1.19003
1416965_at	Pcsk1n	proprotein convertase subtilisin/kexin type 1 inhibitor	30052	0.000270303	0.00243272	-1.26141		-1.3716
1420053_at	Psmb1	Proteasome (prosome, macropain) subunit, beta type 1	19170	0.000288794	0.000969584	-1.26238
1449598_at	---	---	---	0.0037974	0.00176502	-1.26282
1426104_at	Mapk14	mitogen-activated protein kinase 14	26416	0.00190596	0.000557223	-1.26301
1423799_at	Eif1	eukaryotic translation initiation factor 1	20918	5.14758e-06	3.00772e-05	-1.26432
1439453_x_at	Rnaseh2c	ribonuclease H2, subunit C	68209	4.95304e-07	0.00339219	-1.26828		-1.55198	-1.69111
1418545_at	Wasf1	WASP family 1	83767	8.43006e-07	0.000100296	-1.26899
1416962_at	Rcc1	regulator of chromosome condensation 1	100088	0.00143836	0.00317735	-1.26976
1434148_at	Tcf4	transcription factor 4	21413	0.0014951	0.000396532	-1.27162
1438250_s_at	Gm12372 /// Taf9	predicted gene 12372 /// TAF9 RNA polymerase II, TATA box binding protein (TBP)-associated factor	108143 /// 545600	0.00566572	0.00170416	-1.2749
1418200_at	Zbtb48	zinc finger and BTB domain containing 48	100090	0.00224984	0.000803662	-1.27513
1448198_a_at	Ndufb8	NADH dehydrogenase (ubiquinone) 1 beta subcomplex 8	67264	3.84773e-07	4.14441e-05	-1.27654
1423399_a_at	Yaf2	YY1 associated factor 2	67057	0.00184534	0.000974074	-1.2766
1428871_at	LOC100047441 /// Msl1	similar to RIKEN cDNA 4121402D02 gene /// male-specific lethal 1 homolog (Drosophila)	100047441 /// 74026	0.000791268	0.00349615	-1.27682
1449236_at	Dll3	delta-like 3 (Drosophila)	13389	0.000188486	0.00018444	-1.27708
1418185_at	Ndufaf3	NADH dehydrogenase (ubiquinone) 1 alpha subcomplex, assembly factor 3	66706	0.0030102	0.0017475	-1.27712
1423532_at	Rnf44	ring finger protein 44	105239	0.000873423	0.00158136	-1.27714
1424578_at	Arrdc1	arrestin domain containing 1	215705	0.00317142	0.00175501	-1.27804
1416649_at	Ambp	alpha 1 microglobulin/bikunin	11699	0.00284154	0.00241507	-1.27926
1417316_at	Acot13	acyl-CoA thioesterase 13	66834	0.00524159	0.00202351	-1.27964
1448461_a_at	LOC100044980 /// Thoc7	similar to Thoc7 protein /// THO complex 7 homolog (Drosophila)	100044980 /// 66231	0.00796209	0.00312778	-1.28041
1451313_a_at	1110067D22Rik	RIKEN cDNA 1110067D22 gene	216551	0.00128395	0.00166702	-1.28223
1421153_at	Loxl4	lysyl oxidase-like 4	67573	0.000262096	0.000465888	-1.28368
1435695_a_at	Ggct	gamma-glutamyl cyclotransferase	110175	0.00632509	0.00202074	-1.28554
1420052_x_at	Psmb1	proteasome (prosome, macropain) subunit, beta type 1	19170	0.000204886	0.000383256	-1.28578
1417593_at	Tusc2	tumor suppressor candidate 2	80385	0.000177335	0.00262466	-1.28635
1424285_s_at	Arl6ip4 /// LOC100048046	ADP-ribosylation factor-like 6 interacting protein 4 /// similar to SRp25 nuclear protein	100048046 /// 65105	0.000997033	0.000258872	-1.28811
1452486_a_at	Cryaa	crystallin, alpha A	12954	0.00183322	0.00143357	-1.28816
1437037_x_at	Snd1	staphylococcal nuclease and tudor domain containing 1	56463	0.00938208	0.00320175	-1.28826
1426390_a_at	Arf1	ADP-ribosylation factor 1	11840	2.42834e-06	0.000255553	-1.28929
1426965_at	Rap2a	RAS related protein 2a	76108	1.5833e-05	0.0022571	-1.29095
1433928_a_at	Rpl13a	ribosomal protein L13A	22121	4.68007e-06	0.00151094	-1.29167			-1.41487
1417418_s_at	Cox6a1 /// Gm7795	cytochrome c oxidase, subunit VI a, polypeptide 1 /// predicted gene 7795	12861 /// 665806	3.92639e-05	0.00239176	-1.29518
1448866_at	Senp3	SUMO/sentrin specific peptidase 3	80886	0.00116176	0.000383229	-1.29521
1448664_a_at	Speg	SPEG complex locus	11790	0.00494285	0.00299417	-1.29526
1420068_at	---	---	---	0.00329631	0.00225768	-1.29784
1455175_at	Phf13	PHD finger protein 13	230936	0.00586248	0.00189157	-1.30005
1454605_a_at	LOC100047707 /// Pi4k2a	hypothetical protein LOC100047707 /// phosphatidylinositol 4-kinase type 2 alpha	100047707 /// 84095	0.000832828	0.000747545	-1.30069
1420668_a_at	Yipf2	Yip1 domain family, member 2	74766	0.000894975	0.000286846	-1.30277
1419967_at	Seh1l	SEH1-like (S. cerevisiae	72124	0.00183833	0.00139378	-1.30339
1417727_at	Sfrs9	splicing factor, arginine/serine rich 9	108014	0.000547287	0.00039524	-1.304
1455012_s_at	Trim37	tripartite motif-containing 37	68729	0.000465263	0.00183315	-1.3043	-1.15563
1425312_s_at	Cpsf4l	cleavage and polyadenylation specific factor 4-like	52670	0.00516715	0.00343369	-1.30456
1456377_x_at	Limd2	LIM domain containing 2	67803	0.01073	0.00352639	-1.30595	-1.17782
1454149_a_at	Ccnl2	cyclin L2	56036	0.00595482	0.00231014	-1.30911
1415962_at	Eif3h	eukaryotic translation initiation factor 3, subunit H	68135	5.44806e-05	0.000214781	-1.30916		-1.25561	-1.43523
1415908_at	Tspyl1	testis-specific protein, Y-encoded-like 1	22110	0.000338111	0.00107246	-1.31049
1423829_at	Fam49b	family with sequence similarity 49, member B	223601	0.0111817	0.00348107	-1.31119
1450865_s_at	Mrps24	mitochondrial ribosomal protein S24	64660	0.000706828	0.0034058	-1.31174
1418643_at	Tspan13	tetraspanin 13	66109	9.77187e-07	0.000597445	-1.31257
1417242_at	Eif4a3	eukaryotic translation initiation factor 4A, isoform 3	192170	0.000702794	0.00121321	-1.31267
1435733_x_at	Rnaseh2c	ribonuclease H2, subunit C	68209	1.23209e-06	0.00167446	-1.31424		-1.52249	-1.56436
1449412_at	1810046J19Rik	RIKEN cDNA 1810046J19 gene	103742	0.0025497	0.00169951	-1.31462		-1.18126
1422834_at	Kcnd2	potassium voltage-gated channel, Shal-related family, member 2	16508	2.0863e-09	0.00305866	-1.31529	-1.39496
1419157_at	Sox4	SRY-box containing gene 4	20677	0.00465286	0.00284541	-1.31687
1417711_at	Gm9905	predicted gene 9905	791343	5.0385e-05	5.44206e-05	-1.31705
1423454_a_at	Sema6c	sema domain, transmembrane domain (TM), and cytoplasmic domain, (semaphorin) 6C	20360	0.00323154	0.00307256	-1.31784
1451695_a_at	Gpx4	glutathione peroxidase 4	625249	6.34207e-07	0.000893583	-1.31817		-1.51736
1452054_at	Ube2w	ubiquitin-conjugating enzyme E2W (putative)	66799	0.00634653	0.00195923	-1.31958
1455639_at	Slc25a39	Solute carrier family 25, member 39	68066	2.92726e-05	3.30016e-05	-1.32039
1450818_a_at	Ndufa7	NADH dehydrogenase (ubiquinone) 1 alpha subcomplex, 7 (B14.5a)	66416	0.000154423	0.00197461	-1.3215
1454061_at	Thumpd3	THUMP domain containing 3	14911	0.000539661	0.000811218	-1.32274
1435324_x_at	Hmgb1	high mobility group box 1	15289	0.00812768	0.00305114	-1.32514
1437331_a_at	Arf3	ADP-ribosylation factor 3	11842	0.000178045	5.59886e-05	-1.32695
1424005_at	B230219D22Rik	RIKEN cDNA B230219D22 gene	78521	0.000643113	0.000522835	-1.32776
1424750_at	Zbtb1	zinc finger and BTB domain containing 1	268564	0.00318798	0.0031681	-1.32957
1426978_at	Klhl2	kelch-like 2, Mayven (Drosophila)	77113	0.00441925	0.00129867	-1.33005
1417295_at	Mta1	metastasis associated 1	116870	0.00168686	0.00044692	-1.3311
1416764_at	Fis1	fission 1 (mitochondrial outer membrane) homolog (yeast)	66437	7.66636e-05	0.00086088	-1.33138		-1.44844
1434820_s_at	Pkig	protein kinase inhibitor, gamma	18769	0.000405325	0.000218543	-1.33316
1416753_at	Prkar1b	protein kinase, cAMP dependent regulatory, type I beta	19085	0.00563252	0.00343234	-1.33378
1416151_at	Sfrs3	splicing factor, arginine/serine-rich 3 (SRp20)	20383	0.00105255	0.000294564	-1.33605
1421823_a_at	LOC100044385 /// Ppp2cb	similar to protein phosphatase 2a, catalytic subunit, beta isoform /// protein phosphatase 2 (formerly 2A), catalytic subunit, beta isoform	100044385 /// 19053	0.002546	0.000912494	-1.33645
1451996_at	Tm2d1	TM2 domain containing 1	94043	0.0104906	0.00330254	-1.33814
1423984_a_at	Meis3	Meis homeobox 3	17537	0.0089758	0.00264479	-1.3382
1418888_a_at	Sepx1	selenoprotein X 1	27361	0.00504434	0.003138	-1.33964
1418702_a_at	2810428I15Rik	RIKEN cDNA 2810428I15 gene	66462	0.000242844	0.000421596	-1.34007
1425397_at	Gm9885	predicted gene 9885	791275	2.71944e-06	1.04903e-05	-1.34058
1418381_at	Zfp148	zinc finger protein 148	22661	0.00519348	0.00275086	-1.34088
1419053_at	Pex14	peroxisomal biogenesis factor 14	56273	0.00272823	0.000909072	-1.34093
1419439_at	Tsks	testis-specific serine kinase substrate	22116	0.00238507	0.00272639	-1.34305
1448292_at	Uqcr	ubiquinol-cytochrome c reductase (6.4kD) subunit	66594	4.06993e-06	0.00120805	-1.34414
1455348_x_at	Gm10709 /// Gm13841 /// Gm5561 /// Gm6344 /// Rpl29	predicted gene 10709 /// predicted gene 13841 /// predicted gene 5561 /// predicted gene 6344 /// ribosomal protein L29	100039782 /// 19944 /// 433941 /// 622707 /// 665032	0.000334353	0.00210833	-1.34427			-1.53288
1424326_at	Lemd2	LEM domain containing 2	224640	0.00172124	0.00253051	-1.34477
1428874_at	Fam96b	family with sequence similarity 96, member B	68523	0.000534123	0.000294369	-1.34614
1434056_a_at	Ndufb6	NADH dehydrogenase (ubiquinone) 1 beta subcomplex, 6	230075	4.5156e-05	0.000153872	-1.34635
1452603_at	Dpcd	deleted in primary ciliary dyskinesia	226162	1.24375e-05	0.00084404	-1.34636
1428327_at	Trak1	trafficking protein, kinesin binding 1	67095	0.000389132	0.0015264	-1.34882
1426515_a_at	Tor1a	torsin family 1, member A (torsin A)	30931	0.00372366	0.00138176	-1.34944
1425975_a_at	Mapk8ip3	mitogen-activated protein kinase 8 interacting protein 3	30957	0.00592675	0.00351665	-1.35117
1424200_s_at	Seh1l	SEH1-like (S. cerevisiae	72124	0.00286301	0.00260479	-1.35603
1456148_a_at	---	---	---	0.000852838	0.000388378	-1.35632
1454669_at	Tmem11	transmembrane protein 11	216821	0.00550063	0.00156715	-1.35693
1450649_at	Gng10	guanine nucleotide binding protein (G protein), gamma 10	14700	0.00196181	0.00109267	-1.35796
1417844_at	Med4	mediator of RNA polymerase II transcription, subunit 4 homolog (yeast)	67381	0.0045719	0.00264852	-1.35838
1422807_at	Arf5 /// LOC100046958	ADP-ribosylation factor 5 /// similar to ADP-ribosylation factor	100046958 /// 11844	0.00040955	0.000338634	-1.35885
1416533_at	Egln2	EGL nine homolog 2 (C. elegans)	112406	4.07821e-05	1.86094e-05	-1.35901
1416522_a_at	Grcc10	gene rich cluster, C10 gene	14790	0.00661687	0.00283797	-1.35972
1432096_at	Snrpn	small nuclear ribonucleoprotein N	20646	0.000153866	8.41671e-05	-1.36255
1455880_s_at	Becn1	beclin 1, autophagy related	56208	4.60554e-05	1.13501e-05	-1.36275
1416837_at	Bax	BCL2-associated X protein	12028	0.00242633	0.00339482	-1.36275
1452680_at	Snrpd2	small nuclear ribonucleoprotein D2	107686	0.000224474	0.000932653	-1.36355
1424473_at	Polr2h	polymerase (RNA) II (DNA directed) polypeptide H	245841	0.000121256	0.00349789	-1.36369
1415676_a_at	Psmb5	proteasome (prosome, macropain) subunit, beta type 5	19173	0.00473567	0.00134743	-1.36513
1436046_x_at	Gm10709 /// Gm13841 /// Gm3550 /// Gm6344 /// Rpl29	predicted gene 10709 /// predicted gene 13841 /// predicted gene 3550 /// predicted gene 6344 /// ribosomal protein L29	100039782 /// 100041859 /// 19944 /// 622707 /// 665032	0.000205169	0.00112996	-1.36673			-1.50013
1417269_at	Cdk9	cyclin-dependent kinase 9 (CDC2-related kinase)	107951	0.000500393	0.000145904	-1.36806
1417026_at	Pfdn1	prefoldin 1	67199	2.94214e-05	0.00014376	-1.36939
1422660_at	Rbm3	RNA binding motif protein 3	19652	0.00276815	0.00197195	-1.37038
1450054_at	Add1	adducin 1 (alpha)	11518	0.00153082	0.00150237	-1.37046
1437832_x_at	LOC100046672 /// Wars	similar to Wars protein /// tryptophanyl-tRNA synthetase	100046672 /// 22375	0.00589875	0.00316933	-1.37339
1437537_at	Casp9	caspase 9	12371	0.00562538	0.00164728	-1.37363
1448684_at	Ppp1r2	protein phosphatase 1, regulatory (inhibitor) subunit 2	66849	2.21643e-05	0.000174415	-1.374
1449390_at	Gpatch4	G patch domain containing 4	66614	0.00557435	0.00369661	-1.37443
1450543_at	Myo1h	myosin 1H	231646	0.000538295	0.00309309	-1.37562
1419640_at	Purb	purine rich element binding protein B	19291	0.00010462	3.01838e-05	-1.37631
1429124_s_at	Rexo1	REX1, RNA exonuclease 1 homolog (S. cerevisiae)	66932	0.00965197	0.00347833	-1.37883
1435758_at	---	---	---	0.000433928	0.000583858	-1.37899
1422114_at	Erf	Ets2 repressor factor	13875	0.0013803	0.000421787	-1.3795
1454675_at	Thra	thyroid hormone receptor alpha	21833	0.000147277	0.000224072	-1.37954
1450890_a_at	Abi1	abl-interactor 1	11308	0.000308156	0.00159588	-1.37959
1430780_a_at	Pmm1	phosphomannomutase 1	29858	3.85456e-05	0.000499525	-1.38042
1427984_at	Senp6	SUMO/sentrin specific peptidase 6	215351	0.00878117	0.0033133	-1.38163
1418271_at	Bhlhe22	basic helix-loop-helix family, member e22	59058	0.000287573	0.00141828	-1.38317
1434836_at	Nfatc2ip	nuclear factor of activated T-cells, cytoplasmic, calcineurin-dependent 2 interacting protein	18020	0.00788094	0.00288797	-1.38641
1439371_x_at	Timm44	translocase of inner mitochondrial membrane 44	21856	0.0122444	0.00379196	-1.38643
1424055_at	Ncoa5	nuclear receptor coactivator 5	228869	0.00110832	0.00361066	-1.38671
1448921_a_at	Mrps9	mitochondrial ribosomal protein S9	69527	0.000546542	0.000520199	-1.38679
1416420_a_at	Gm10117 /// Gm7206 /// Gm9822 /// Rpl9	ribosomal protein L9 pseudogene /// predicted gene 7206 /// ribosomal protein L9 pseudogene /// ribosomal protein L9	100040021 /// 100042823 /// 20005 /// 637379	0.000561302	0.00164941	-1.38724		-1.38384
1423589_at	Arpc4	actin related protein 2/3 complex, subunit 4	68089	0.00112153	0.000313023	-1.38834
1419743_s_at	Carm1	coactivator-associated arginine methyltransferase 1	59035	0.000727726	0.00143258	-1.39015
1451575_a_at	LOC100047647 /// Nudt3	similar to diphosphoinositol polyphosphate phosphohydrolase; DIPP /// nudix (nucleotide diphosphate linked moiety X)-type motif 3	100047647 /// 56409	0.00331232	0.000920742	-1.39047
1448287_at	Polr1d	polymerase (RNA) I polypeptide D	20018	0.00232213	0.000746183	-1.39063
1427229_at	Hmgcr	3-hydroxy-3-methylglutaryl-Coenzyme A reductase	15357	6.65089e-06	0.000300891	-1.39111
1429039_s_at	Dda1	DET1 and DDB1 associated 1	66498	0.00533177	0.0018771	-1.39187
1448846_a_at	Gm10709 /// Gm12508 /// Gm13841 /// Gm5561 /// Gm6344 /// Rpl29	predicted gene 10709 /// predicted gene 12508 /// predicted gene 13841 /// predicted gene 5561 /// predicted gene 6344 /// ribosomal protein L29	100039782 /// 19944 /// 433941 /// 622707 /// 665032 /// 670211	0.00039882	0.00159633	-1.39221			-1.60282
1451471_at	Ears2	glutamyl-tRNA synthetase 2 (mitochondrial)(putative)	67417	0.0122432	0.00356668	-1.39261
1418929_at	Ift57	intraflagellar transport 57 homolog (Chlamydomonas)	73916	7.91991e-07	0.000454324	-1.39274
1423873_at	Lsm1	LSM1 homolog, U6 small nuclear RNA associated (S. cerevisiae)	67207	0.00551901	0.00165209	-1.39323
1418902_at	Chid1	chitinase domain containing 1	68038	0.00751256	0.00255683	-1.39361
1416036_at	Fkbp1a	FK506 binding protein 1a	14225	1.9218e-05	0.000821141	-1.39527
1422268_a_at	Rps6kb2	ribosomal protein S6 kinase, polypeptide 2	58988	0.0036313	0.00253949	-1.39591
1422787_at	Fkbpl	FK506 binding protein-like	56299	0.00333924	0.0019198	-1.39595
1425048_a_at	Hmgb1	high mobility group box 1	15289	0.000262432	6.66555e-05	-1.39604
1448685_at	2900010M23Rik	RIKEN cDNA 2900010M23 gene	67267	3.01925e-05	0.000289855	-1.3968
1449915_at	Zfp202	zinc finger protein 202	80902	0.00165369	0.000631877	-1.3968
1452674_a_at	Eif3k	eukaryotic translation initiation factor 3, subunit K	73830	0.00130656	0.000530895	-1.39735
1418495_at	Zc3h8	zinc finger CCCH type containing 8	57432	0.00766695	0.002195	-1.3975
1448462_at	Gm5806 /// Gm9855 /// Tdg	predicted gene 5806 /// predicted gene 9855 /// thymine DNA glycosylase	21665 /// 545124 /// 624784	9.03259e-06	0.00044209	-1.39771
1426209_at	Strn4	striatin, calmodulin binding protein 4	97387	0.000265584	0.00350956	-1.39814	-1.23787
1417886_at	1810009A15Rik	RIKEN cDNA 1810009A15 gene	66276	0.00198105	0.00350566	-1.39882
1424115_at	Ppp5c	protein phosphatase 5, catalytic subunit	19060	0.00108549	0.000580983	-1.39886
1451300_a_at	Chmp7	CHMP family, member 7	105513	9.72055e-05	2.49339e-05	-1.39894
1426666_a_at	Unc84a	unc-84 homolog A (C. elegans)	77053	3.06857e-06	0.000149074	-1.39985
1416924_at	Bri3	brain protein I3	55950	6.17701e-05	3.56242e-05	-1.40008
1451604_a_at	Acvrl1	activin A receptor, type II-like 1	11482	0.000806391	0.000662502	-1.40049
1448315_a_at	Pycr2	pyrroline-5-carboxylate reductase family, member 2	69051	0.00016987	0.000219259	-1.40122
1448322_a_at	Cox4i1	cytochrome c oxidase subunit IV isoform 1	12857	2.40804e-05	0.000209804	-1.40234
1416918_at	Dlg3	discs, large homolog 3 (Drosophila)	53310	1.35978e-06	0.00176215	-1.40332
1439360_x_at	Gm7535 /// Ncaph2	predicted gene 7535 /// non-SMC condensin II complex, subunit H2	52683 /// 665187	1.54917e-05	0.00019826	-1.4037
1448373_at	Mrpl18	mitochondrial ribosomal protein L18	67681	0.00929633	0.00314283	-1.40458
1416600_a_at	Rcan1	regulator of calcineurin 1	54720	0.00149971	0.00370989	-1.40707
1417919_at	Ppp1r7	protein phosphatase 1, regulatory (inhibitor) subunit 7	66385	1.71824e-07	0.000932729	-1.40724
1418851_at	Trim39	tripartite motif-containing 39	79263	0.000730199	0.000325891	-1.40914
1449246_at	Rundc3a	RUN domain containing 3A	51799	0.00371692	0.00168466	-1.41147
1434904_at	Hivep2	human immunodeficiency virus type I enhancer binding protein 2	15273	0.00209043	0.00131507	-1.41207	-1.3634
1417892_a_at	Sirt3	sirtuin 3 (silent mating type information regulation 2, homolog) 3 (S. cerevisiae)	64384	5.0311e-05	0.000403233	-1.41266		-1.61011
1436066_at	Kalrn	kalirin, RhoGEF kinase	545156	3.47015e-06	0.000192403	-1.4131
1452310_at	Tada2l	transcriptional adaptor 2 (ADA2 homolog, yeast)-like	217031	0.00149376	0.00139213	-1.41563
1417544_a_at	Flot2	flotillin 2	14252	0.00105796	0.000443167	-1.4158
1438578_a_at	Btbd10 /// LOC100047893	BTB (POZ) domain containing 10 /// similar to BTB (POZ) domain containing 10	100047893 /// 68815	0.000256007	0.00145171	-1.41667
1452869_at	Prpf38b	PRP38 pre-mRNA processing factor 38 (yeast) domain containing B	66921	0.00182273	0.000612926	-1.41706
1425830_a_at	Cinp	cyclin-dependent kinase 2 interacting protein	67236	0.00245415	0.000793992	-1.4174
1426380_at	Eif4b	eukaryotic translation initiation factor 4B	75705	0.000908623	0.000669786	-1.41764
1423079_a_at	Gm15365 /// Tomm20	predicted gene 15365 /// translocase of outer mitochondrial membrane 20 homolog (yeast)	546321 /// 67952	0.000923664	0.00196694	-1.41787
1423536_at	Strn3	striatin, calmodulin binding protein 3	94186	0.0035967	0.00138964	-1.41895
1437779_at	Foxh1	forkhead box H1	14106	0.00269663	0.00094575	-1.41898
1418820_s_at	Zcchc10	zinc finger, CCHC domain containing 10	67966	0.0112002	0.00326346	-1.41898
1416107_at	Nsg2	neuron specific gene family member 2	18197	9.61974e-07	0.00235887	-1.4203
1422568_at	Ndel1	nuclear distribution gene E-like homolog 1 (A. nidulans)	83431	0.00153	0.000875089	-1.42079
1448743_at	Ssx2ip	synovial sarcoma, X breakpoint 2 interacting protein	99167	7.78892e-08	0.000442315	-1.42112
1448630_a_at	Sdhc	succinate dehydrogenase complex, subunit C, integral membrane protein	66052	0.00319083	0.00106029	-1.42148
1424240_at	Arfip2	ADP-ribosylation factor interacting protein 2	76932	0.00958232	0.00275003	-1.42288
1436940_at	Purb	Purine rich element binding protein B	19291	0.000472528	0.0008558	-1.42485
1455191_x_at	Pip5k1a	phosphatidylinositol-4-phosphate 5-kinase, type 1 alpha	18720	0.00549734	0.00239591	-1.42575
1427382_a_at	Suv39h1	suppressor of variegation 3-9 homolog 1 (Drosophila)	20937	0.000220291	0.00114932	-1.42712
1424358_at	Ube2e2	ubiquitin-conjugating enzyme E2E 2 (UBC4/5 homolog, yeast)	218793	4.86094e-06	4.40301e-05	-1.42719
1426987_at	5430417L22Rik	RIKEN cDNA 5430417L22 gene	108676	0.00314208	0.00331398	-1.42762
1428868_a_at	Gm9786 /// Oaz1	ornithine decarboxylase antizyme 1 pseudogene /// ornithine decarboxylase antizyme 1	100041965 /// 18245	5.67276e-06	5.52695e-05	-1.42778		-1.3421
1428169_at	Atg16l1	autophagy-related 16-like 1 (yeast)	77040	0.00405524	0.00364887	-1.42782
1451991_at	Epha7	Eph receptor A7	13841	5.23741e-07	0.00144629	-1.42874
1452215_at	9130401M01Rik	RIKEN cDNA 9130401M01 gene	75758	0.00502728	0.00143732	-1.42915
1451098_at	Chmp1a	chromatin modifying protein 1A	234852	4.18748e-05	0.000148137	-1.43006
1451288_s_at	1810043G02Rik	RIKEN cDNA 1810043G02 gene	67884	0.00471033	0.00149319	-1.43152
1451290_at	Map1lc3a	microtubule-associated protein 1 light chain 3 alpha	66734	3.05221e-06	5.54331e-05	-1.43171
1448530_at	Gmpr /// LOC100045393	guanosine monophosphate reductase /// similar to guanosine monophosphate reductase	100045393 /// 66355	0.000157662	0.00040975	-1.4322
1424175_at	Tef	thyrotroph embryonic factor	21685	3.74984e-05	4.71792e-05	-1.43243
1424377_at	Rsl24d1	ribosomal L24 domain containing 1	225215	0.00242278	0.000817061	-1.4325
1418137_at	Mrp63	mitochondrial ribosomal protein 63	67840	6.84002e-05	6.15895e-05	-1.43293
1437148_at	Arpc2	actin related protein 2/3 complex, subunit 2	76709	6.77132e-07	0.000276026	-1.43297
1419489_at	Fam19a5	family with sequence similarity 19, member A5	106014	0.000425336	0.000258614	-1.43427
1423779_at	Chchd6	coiled-coil-helix-coiled-coil-helix domain containing 6	66098	0.00157934	0.000419134	-1.43472
1424116_x_at	Ppp5c	protein phosphatase 5, catalytic subunit	19060	0.00238542	0.00139848	-1.43496
1424622_at	Hsf1	heat shock factor 1	15499	0.0013909	0.000541829	-1.43534
1448656_at	Cacnb3	calcium channel, voltage-dependent, beta 3 subunit	12297	0.00689812	0.00207457	-1.43762
1450143_at	Rasgrp1	RAS guanyl releasing protein 1	19419	2.32558e-07	0.00056079	-1.43949
1418357_at	Foxg1	forkhead box G1	15228	0.000304077	0.00114692	-1.43969
1434057_at	Ndufb6	NADH dehydrogenase (ubiquinone) 1 beta subcomplex, 6	230075	0.000290543	0.000470673	-1.43979		-1.29349
1431013_at	Psmd11	proteasome (prosome, macropain) 26S subunit, non-ATPase, 11	69077	0.00341934	0.00162562	-1.43989
1437309_a_at	Rpa1	replication protein A1	68275	8.83047e-06	4.93041e-05	-1.44052
1451895_a_at	Dhcr24	24-dehydrocholesterol reductase	74754	5.44146e-06	0.00162538	-1.4421
1460555_at	Fam65b	family with sequence similarity 65, member B	193385	1.24898e-07	5.12722e-05	-1.44212
1424407_s_at	Cbx6	chromobox homolog 6	494448	0.000249097	0.000161239	-1.44534
1448180_a_at	Hn1	hematological and neurological expressed sequence 1	15374	0.000883647	0.000276407	-1.44545
1426354_at	Bap1	Brca1 associated protein 1	104416	0.00248993	0.00075702	-1.44562
1418360_at	Rnf112	ring finger protein 112	22671	2.1331e-05	0.00187349	-1.44565
1424016_at	Aagab	alpha- and gamma-adaptin binding protein	66939	0.00286337	0.000797059	-1.44605
1451321_a_at	Rbm43	RNA binding motif protein 43	71684	0.000362178	0.000585218	-1.44704
1416387_at	Pip4k2c	phosphatidylinositol-5-phosphate 4-kinase, type II, gamma	117150	0.00578764	0.00265563	-1.44852
1453564_a_at	Vps24	vacuolar protein sorting 24 (yeast)	66700	0.0036826	0.00115727	-1.44865
1416048_at	Phc2	polyhomeotic-like 2 (Drosophila)	54383	0.000382613	0.000682654	-1.44872
1428528_at	1110007L15Rik /// Gm3606	RIKEN cDNA 1110007L15 gene /// predicted gene 3606	100041982 /// 67604	0.000507714	0.000542823	-1.45213
1417855_at	Fbxl15	F-box and leucine-rich repeat protein 15	68431	0.000372816	0.000249795	-1.45236
1416606_s_at	Nhp2	NHP2 ribonucleoprotein homolog (yeast)	52530	0.000279411	0.00062395	-1.45277
1455149_at	Sh3rf1	SH3 domain containing ring finger 1	59009	0.00433099	0.00300782	-1.45344
1450132_at	Hivep3	human immunodeficiency virus type I enhancer binding protein 3	16656	0.00038991	0.000113706	-1.45365
1437301_a_at	Dvl1	dishevelled, dsh homolog 1 (Drosophila)	13542	4.32873e-05	0.000301811	-1.45433
1434009_at	Grlf1	glucocorticoid receptor DNA binding factor 1	232906	0.00550941	0.00232205	-1.45482
1417016_at	Mapkapk5	MAP kinase-activated protein kinase 5	17165	0.00693764	0.00262332	-1.45528
1451078_at	2510039O18Rik	RIKEN cDNA 2510039O18 gene	77034	0.00267238	0.00074269	-1.45726
1442344_at	---	---	---	3.6532e-05	0.00143542	-1.45996
1448595_a_at	Bex1	brain expressed gene 1	19716	0.000705849	0.00036286	-1.46029
1430526_a_at	Smarca2	SWI/SNF related, matrix associated, actin dependent regulator of chromatin, subfamily a, member 2	67155	2.62744e-05	6.41498e-06	-1.46213
1449018_at	Pfn1	profilin 1	18643	0.000232306	0.00381215	-1.4623
1455462_at	Adcy2	adenylate cyclase 2	210044	9.80751e-06	0.00195706	-1.46483
1452669_at	Fam53c	family with sequence similarity 53, member C	66306	0.00612241	0.0020699	-1.46495
1428620_at	Ensa	endosulfine alpha	56205	0.00131546	0.000699642	-1.46528
1428675_at	1110049F12Rik /// LOC100047869	RIKEN cDNA 1110049F12 gene /// similar to thioredoxin family Trp26	100047869 /// 66193	0.00164851	0.000459021	-1.46561
1448184_at	Fkbp1a	FK506 binding protein 1a	14225	1.36127e-07	4.69532e-05	-1.46567
1426845_at	Pdcd2l	programmed cell death 2-like	68079	0.00396131	0.00122096	-1.46757
1424167_a_at	Pmm1	phosphomannomutase 1	29858	0.00221818	0.00114458	-1.46785
1431382_a_at	Clip4	CAP-GLY domain containing linker protein family, member 4	78785	0.00122684	0.00158867	-1.46859
1434481_at	Msl1	male-specific lethal 1 homolog (Drosophila)	74026	0.00266649	0.00103653	-1.46952
1450838_x_at	Gm12967 /// Gm4468 /// Rpl37	predicted gene 12967 /// predicted gene 4468 /// ribosomal protein L37	100040532 /// 100043481 /// 67281	0.00031347	0.00158619	-1.46966
1419352_at	l7Rn6	lethal, Chr 7, Rinchik 6	67669	0.00132365	0.00105061	-1.47036
1416253_at	Cdkn2d /// Gm4694	cyclin-dependent kinase inhibitor 2D (p19, inhibits CDK4) /// predicted gene 4694	100043858 /// 12581	0.000602145	0.000191007	-1.47045
1427991_s_at	Usp45	ubiquitin specific petidase 45	77593	0.0072108	0.00281085	-1.47055
1431507_a_at	Cox16 /// Synj2bp	COX16 cytochrome c oxidase assembly homolog (S. cerevisiae) /// synaptojanin 2 binding protein	24071 /// 66272	0.000102156	0.000103722	-1.47284
1437630_at	Lsg1	large subunit GTPase 1 homolog (S. cerevisiae)	224092	0.00229308	0.000859699	-1.47317
1419375_at	Wbp4	WW domain binding protein 4	22380	0.000190857	0.000350623	-1.47402
1424735_at	Slc25a25	solute carrier family 25 (mitochondrial carrier, phosphate carrier), member 25	227731	0.00256189	0.000710653	-1.47427
1435638_at	Gsk3a	glycogen synthase kinase 3 alpha	606496	0.00264438	0.000742213	-1.47661
1434445_at	D15Wsu169e	DNA segment, Chr 15, Wayne State University 169, expressed	223666	5.52685e-07	0.0010578	-1.47747
1433568_at	Papd4	PAP associated domain containing 4	100715	0.00713149	0.00254825	-1.47874
1417918_at	Mrpl11	mitochondrial ribosomal protein L11	66419	0.0031713	0.000948412	-1.47956
1436998_at	Ankrd43	ankyrin repeat domain 43	237761	0.00223201	0.00361817	-1.48142
1434147_at	Rell2	RELT-like 2	225392	0.000145459	0.000332397	-1.48245
1423535_at	Strn3	striatin, calmodulin binding protein 3	94186	0.003116	0.000889182	-1.48882
1449687_at	D10Ertd610e	DNA segment, Chr 10, ERATO Doi 610, expressed	52666	0.0101486	0.00296989	-1.48951
1459890_s_at	1110008P14Rik	RIKEN cDNA 1110008P14 gene	73737	0.000223391	0.000497092	-1.49135
1426850_a_at	Map2k6	mitogen-activated protein kinase kinase 6	26399	2.35746e-05	0.00336991	-1.49298
1451122_at	Idi1	isopentenyl-diphosphate delta isomerase	319554	0.000704865	0.00018453	-1.49401		-1.34933
1426558_x_at	0610010B08Rik /// Gm14295 /// LOC627901	RIKEN cDNA 0610010B08 gene /// predicted gene 14295 /// similar to zinc finger protein 14	100039060 /// 100039123 /// 627901	6.33764e-05	0.000753053	-1.49545
1452020_a_at	Siva1	SIVA1, apoptosis-inducing factor	30954	0.00046316	0.00157205	-1.49611
1423107_at	Ube2b	ubiquitin-conjugating enzyme E2B, RAD6 homology (S. cerevisiae)	22210	0.00503811	0.00223301	-1.49631
1428353_at	Foxk2	forkhead box K2	68837	0.00146133	0.000520754	-1.49716
1417890_at	Pdxp	pyridoxal (pyridoxine, vitamin B6) phosphatase	57028	0.00114933	0.000327611	-1.49805		-1.24001
1460433_at	Entpd6	ectonucleoside triphosphate diphosphohydrolase 6	12497	0.00321923	0.00376016	-1.49826
1455978_a_at	Matn2	matrilin 2	17181	4.5333e-05	0.00340225	-1.49882
1449362_a_at	Mink1	misshapen-like kinase 1 (zebrafish)	50932	0.000434222	0.000166864	-1.50086
1418170_a_at	Zcchc14	zinc finger, CCHC domain containing 14	142682	6.07669e-06	0.000928986	-1.50124
1415717_at	Rnf220	ring finger protein 220	66743	0.000161086	6.35623e-05	-1.50207		-1.46184
1424000_a_at	Rps11	ribosomal protein S11	27207	0.000542898	0.00213649	-1.50221
1448295_at	LOC100045306 /// Med10	similar to mediator of RNA polymerase II transcription, subunit 10 homolog (NUT2, S. cerevisiae) /// mediator of RNA polymerase II transcription, subunit 10 homolog (NUT2, S. cerevisiae)	100045306 /// 28077	0.000364329	0.000499362	-1.50281
1417053_at	Phb	prohibitin	18673	0.0011364	0.00313753	-1.50285
1416508_at	Med28	mediator of RNA polymerase II transcription, subunit 28 homolog (yeast)	66999	0.00366409	0.001072	-1.50319
1429752_x_at	Clip4	CAP-GLY domain containing linker protein family, member 4	78785	0.00718049	0.00202989	-1.50469
1415991_a_at	Klhdc3	kelch domain containing 3	71765	0.000845634	0.00307731	-1.50524		-1.30216
1417930_at	Nab2	Ngfi-A binding protein 2	17937	0.00664097	0.00206574	-1.50537
1448691_at	Ubqln4	ubiquilin 4	94232	0.00110403	0.000343811	-1.50559
1418255_s_at	Srf	serum response factor	20807	2.52729e-05	6.67094e-06	-1.50651
1423115_at	St6galnac6	ST6 (alpha-N-acetyl-neuraminyl-2,3-beta-galactosyl-1,3)-N-acetylgalactosaminide alpha-2,6-sialyltransferase 6	50935	7.71272e-05	0.000194463	-1.50805
1423694_at	Kctd10	potassium channel tetramerisation domain containing 10	330171	0.00766884	0.00246031	-1.50805		-1.47086
1416521_at	Sepw1	selenoprotein W, muscle 1	20364	0.000127159	6.87219e-05	-1.5125
1421127_at	Tmem42	transmembrane protein 42	66079	0.0109159	0.00353467	-1.51369
1427349_x_at	2810021G02Rik	RIKEN cDNA 2810021G02 gene	353208	0.000134245	0.00173474	-1.5174
1434962_x_at	Ccl27a	chemokine (C-C motif) ligand 27A	20301	0.00102231	0.00190701	-1.5193
1426482_at	Prkrir	protein-kinase, interferon-inducible double stranded RNA dependent inhibitor, repressor of (P58 repressor)	72981	0.000308704	0.00380082	-1.52095
1426500_at	Icmt	isoprenylcysteine carboxyl methyltransferase	57295	0.0036744	0.00118513	-1.52197
1418738_at	Scn1b	sodium channel, voltage-gated, type I, beta	20266	0.000164101	0.000123774	-1.52229
1435666_at	Mast3	microtubule associated serine/threonine kinase 3	546071	1.98296e-07	0.00157489	-1.52274
1417305_at	Speg	SPEG complex locus	11790	0.0101488	0.00293604	-1.52595
1434653_at	Ptk2b	PTK2 protein tyrosine kinase 2 beta	19229	1.18706e-06	1.33135e-05	-1.52958
1452084_at	Zcchc17	zinc finger, CCHC domain containing 17	619605	0.00279019	0.00185204	-1.53144		-1.33974
1421880_at	Mtmr1	myotubularin related protein 1	53332	0.000638737	0.000810066	-1.53175
1453207_at	2900053A13Rik	RIKEN cDNA 2900053A13 gene	554362	4.93736e-06	0.000534887	-1.53299
1435360_at	Zfp651	zinc finger protein 651	270210	0.00012055	3.2864e-05	-1.53406
1427006_at	Rapgef1	Rap guanine nucleotide exchange factor (GEF) 1	107746	0.00126768	0.000344322	-1.53666
1435128_at	Baiap2	brain-specific angiogenesis inhibitor 1-associated protein 2	108100	5.59709e-08	0.00149861	-1.53815
1424897_at	Gpr85	G protein-coupled receptor 85	64450	0.000455863	0.000973032	-1.53832	-1.26334
1452844_at	Pou6f1	POU domain, class 6, transcription factor 1	19009	0.00165902	0.000440199	-1.54159
1427897_s_at	Suds3	suppressor of defective silencing 3 homolog (S. cerevisiae)	71954	0.000194932	0.000186254	-1.54175
1424862_s_at	Mib2	mindbomb homolog 2 (Drosophila)	76580	0.0033786	0.00108235	-1.54176
1452654_at	Zdhhc2	zinc finger, DHHC domain containing 2	70546	0.0014838	0.00137734	-1.54227
1417230_at	Ralgps2	Ral GEF with PH domain and SH3 binding motif 2	78255	4.01471e-06	0.0023838	-1.54234
1418619_at	Icam5	intercellular adhesion molecule 5, telencephalin	15898	1.08671e-05	0.00314741	-1.54302
1417189_at	Psme2	proteasome (prosome, macropain) 28 subunit, beta	19188	0.000673347	0.000209063	-1.54484
1420840_at	Plekha3	pleckstrin homology domain-containing, family A (phosphoinositide binding specific) member 3	83435	0.000951553	0.000824015	-1.54585
1436839_at	2010109K11Rik	RIKEN cDNA 2010109K11 gene	72123	0.00167802	0.000609286	-1.54787
1423128_at	Aip	aryl-hydrocarbon receptor-interacting protein	11632	0.00188035	0.0012211	-1.54792		-1.48144
1436167_at	Shf	Src homology 2 domain containing F	435684	0.000517083	0.000385633	-1.5517
1453317_a_at	Khdrbs3	KH domain containing, RNA binding, signal transduction associated 3	13992	2.69144e-05	0.000223989	-1.55201
1423370_a_at	Csnk1g2	casein kinase 1, gamma 2	103236	0.000271786	0.000578207	-1.55244
1423398_at	Taf12	TAF12 RNA polymerase II, TATA box binding protein (TBP)-associated factor	66464	0.00643636	0.00181914	-1.55246
1424267_at	1810043G02Rik	RIKEN cDNA 1810043G02 gene	67884	0.00386772	0.00115431	-1.5528
1426105_a_at	Ubxn11	UBX domain protein 11	67586	0.000431474	0.000303481	-1.55281
1433451_at	Cdk5r1	cyclin-dependent kinase 5, regulatory subunit 1 (p35)	12569	2.12669e-06	0.00114006	-1.55491
1417829_a_at	Rab15	RAB15, member RAS oncogene family	104886	0.000874847	0.00091549	-1.55567
1416013_at	Pld3	phospholipase D family, member 3	18807	0.00113399	0.00157856	-1.55631
1416620_at	Smarcal1	SWI/SNF related matrix associated, actin dependent regulator of chromatin, subfamily a-like 1	54380	0.00012527	5.01106e-05	-1.55689
1416760_at	Galntl1	UDP-N-acetyl-alpha-D-galactosamine:polypeptide N-acetylgalactosaminyltransferase-like 1	108760	1.9249e-06	0.000866044	-1.5624
1416502_a_at	Preb	prolactin regulatory element binding	50907	0.00738475	0.00313847	-1.56352
1439210_at	Mrps9	mitochondrial ribosomal protein S9	69527	0.00846205	0.00247819	-1.56453
1424006_at	Aarsd1	alanyl-tRNA synthetase domain containing 1	69684	0.00021954	0.00106393	-1.56533
1421248_at	Syn3	synapsin III	27204	0.00387142	0.00170105	-1.56634
1422208_a_at	Gnb5	guanine nucleotide binding protein (G protein), beta 5	14697	6.9017e-05	0.00175956	-1.57005
1416960_at	B3gat3	beta-1,3-glucuronyltransferase 3 (glucuronosyltransferase I)	72727	0.000621164	0.000456393	-1.57058
1435614_s_at	Rasgrf1	RAS protein-specific guanine nucleotide-releasing factor 1	19417	1.03483e-08	0.000927453	-1.57226
1451178_at	Ccdc142 /// Mrpl53	coiled-coil domain containing 142 /// mitochondrial ribosomal protein L53	243510 /// 68499	0.000357621	0.000780453	-1.57365
1456098_a_at	Elmo2	engulfment and cell motility 2, ced-12 homolog (C. elegans)	140579	0.0021622	0.00127904	-1.57481
1435357_at	D4Wsu53e	DNA segment, Chr 4, Wayne State University 53, expressed	27981	0.00645951	0.00235844	-1.57552
1421971_a_at	Mrps34	mitochondrial ribosomal protein S34	79044	0.00851985	0.00294913	-1.57609
1435747_at	Fgf14	fibroblast growth factor 14	14169	2.23276e-07	3.17348e-05	-1.57811
1451146_at	Zfp386	zinc finger protein 386 (Kruppel-like)	56220	0.000483896	0.000796887	-1.5784
1423973_a_at	Arf3	ADP-ribosylation factor 3	11842	0.00338158	0.00109725	-1.57848
1438058_s_at	Ptov1	prostate tumor over expressed gene 1	84113	0.000595991	0.000701131	-1.58092
1424132_at	Hras1	Harvey rat sarcoma virus oncogene 1	15461	1.34188e-05	1.97366e-05	-1.58471		-1.39786	-1.57151
1449474_a_at	Nelf	nasal embryonic LHRH factor	56876	0.00396357	0.00175465	-1.58563
1417312_at	Dkk3	dickkopf homolog 3 (Xenopus laevis)	50781	3.15737e-07	0.00359221	-1.58671
1452899_at	Rian	RNA imprinted and accumulated in nucleus	75745	0.000207473	0.000255312	-1.58676
1438982_s_at	Flywch2	FLYWCH family member 2	76917	4.29342e-05	0.000315316	-1.58782
1452214_at	Skil	SKI-like	20482	0.000592569	0.000177939	-1.58981
1421789_s_at	Arf3	ADP-ribosylation factor 3	11842	0.00386923	0.00127202	-1.5901
1421270_at	Sh3rf1	SH3 domain containing ring finger 1	59009	0.00163726	0.000441548	-1.59017
1416242_at	Klhl13	kelch-like 13 (Drosophila)	67455	0.00189486	0.00335318	-1.59068
1427580_a_at	Rian	RNA imprinted and accumulated in nucleus	75745	7.85091e-05	5.29663e-05	-1.59093
1453412_a_at	Sec14l1	SEC14-like 1 (S. cerevisiae)	74136	0.000172132	0.00147438	-1.59149
1421662_a_at	Tusc3	tumor suppressor candidate 3	80286	0.00566066	0.00212177	-1.59194
1438019_at	Ippk	inositol 1,3,4,5,6-pentakisphosphate 2-kinase	75678	0.00179709	0.00360462	-1.59327		-1.38887
1421090_at	Epb4.1l1	erythrocyte protein band 4.1-like 1	13821	0.00230187	0.003387	-1.59367
1460626_at	2014-09-11	septin 11	52398	3.48925e-06	0.000168222	-1.59416
1418192_at	Mnt	max binding protein	17428	0.000481563	0.000276311	-1.59459
1427261_at	Wwc1	WW, C2 and coiled-coil domain containing 1	211652	0.00625477	0.00188167	-1.59721
1431170_at	Efna3 /// LOC100046031	ephrin A3 /// similar to Ephrin A3	100046031 /// 13638	0.00704218	0.0021519	-1.59726
1435226_at	Rnf19b	ring finger protein 19B	75234	0.000481472	0.000128046	-1.59919
1424837_at	Rnf113a1	ring finger protein 113A1	69942	0.00795326	0.00269165	-1.59922
1435039_a_at	Pip5k1a	phosphatidylinositol-4-phosphate 5-kinase, type 1 alpha	18720	0.00125596	0.000329949	-1.60005
1428621_a_at	Vps25	vacuolar protein sorting 25 (yeast)	28084	0.000312513	8.50392e-05	-1.60094
1455531_at	Mfsd4	major facilitator superfamily domain containing 4	213006	0.000182645	0.000488561	-1.60216
1426901_s_at	Camta2	calmodulin binding transcription activator 2	216874	0.00039152	0.000128557	-1.60244
1460718_s_at	Mtch1	mitochondrial carrier homolog 1 (C. elegans)	56462	1.61084e-05	3.81331e-06	-1.60629
1428931_a_at	Parp6	poly (ADP-ribose) polymerase family, member 6	67287	0.00345973	0.000949004	-1.60759
1423804_a_at	Idi1	isopentenyl-diphosphate delta isomerase	319554	0.000119901	3.34501e-05	-1.6079
1437185_s_at	Gm9844 /// LOC100048142 /// Tmsb10	predicted gene 9844 /// similar to thymosin, beta 10 /// thymosin, beta 10	100043712 /// 100048142 /// 19240	0.000258424	0.000459883	-1.61094
1417524_at	Cnih2 /// LOC100044812	cornichon homolog 2 (Drosophila) /// similar to cornichon homolog 2 (Drosophila)	100044812 /// 12794	0.000529496	0.000287188	-1.61419
1427413_a_at	Cugbp1	CUG triplet repeat, RNA binding protein 1	13046	6.8863e-08	0.00336751	-1.61437
1417744_a_at	Ralb	v-ral simian leukemia viral oncogene homolog B (ras related)	64143	0.000995397	0.00031215	-1.61621
1448011_at	Vps13c	Vacuolar protein sorting 13C (yeast)	320528	0.00551134	0.00200731	-1.61684
1421739_a_at	Matk	megakaryocyte-associated tyrosine kinase	17179	0.000527566	0.000184936	-1.61982
1425381_a_at	Trfr2	transferrin receptor 2	50765	0.00317761	0.000912928	-1.62009
1450370_a_at	Kcnip4	Kv channel interacting protein 4	80334	2.28611e-07	0.00276672	-1.62048
1416113_at	Fkbp8	FK506 binding protein 8	14232	0.000711684	0.000190005	-1.62244		-1.36936
1422718_at	Ap3s2	adaptor-related protein complex 3, sigma 2 subunit	11778	0.0110163	0.00321953	-1.62305
1434943_at	Morn4	MORN repeat containing 4	226123	0.00189587	0.000672865	-1.62311
1417179_at	Tspan5	tetraspanin 5	56224	0.000226814	6.34809e-05	-1.62507
1426097_a_at	Ccdc106	coiled-coil domain containing 106	232821	0.00927787	0.00344228	-1.62625		-1.64205
1421969_a_at	Faah	fatty acid amide hydrolase	14073	4.5895e-05	0.000462135	-1.62898
1448164_at	Klhdc3	kelch domain containing 3	71765	0.00095534	0.000285941	-1.6291
1423897_at	Rnf187	ring finger protein 187	108660	9.55325e-05	3.806e-05	-1.62954		-1.39374	-1.48889
1416945_at	Ptov1	prostate tumor over expressed gene 1	84113	0.0023285	0.000721994	-1.6301
1420009_at	Wwc1	WW, C2 and coiled-coil domain containing 1	211652	0.000584114	0.000228197	-1.63202
1417298_at	Ebpl	emopamil binding protein-like	68177	0.00269476	0.000742068	-1.63255
1451517_at	Rhobtb2	Rho-related BTB domain containing 2	246710	0.00187944	0.00053228	-1.63375
1416510_at	Mrpl4	mitochondrial ribosomal protein L4	66163	0.00310752	0.00212106	-1.63471
1422676_at	Smarce1	SWI/SNF related, matrix associated, actin dependent regulator of chromatin, subfamily e, member 1	57376	0.00101891	0.000675248	-1.63962
1450466_at	Cdk5r2	cyclin-dependent kinase 5, regulatory subunit 2 (p39)	12570	2.03352e-06	1.10237e-06	-1.64717
1420950_at	Znrf1	zinc and ring finger 1	170737	0.000124033	8.15826e-05	-1.6472
1425264_s_at	Mbp	myelin basic protein	17196	3.5158e-06	0.000176396	-1.6479
1426964_at	3110003A17Rik	RIKEN cDNA 3110003A17 gene	73112	0.00576615	0.00205962	-1.64939	-1.58127
1431619_a_at	Dtnbp1	dystrobrevin binding protein 1	94245	0.00544319	0.00207718	-1.65111
1419072_at	Gstm7	glutathione S-transferase, mu 7	68312	9.45347e-05	0.000628673	-1.65382
1417038_at	2014-09-09	septin 9	53860	2.78442e-05	0.00040885	-1.65441
1426630_at	Exosc2	exosome component 2	227715	0.00270784	0.000872492	-1.65477
1426855_at	D10Ertd610e	DNA segment, Chr 10, ERATO Doi 610, expressed	52666	0.000585455	0.000175887	-1.65583
1416756_at	Dnajb1	DnaJ (Hsp40) homolog, subfamily B, member 1	81489	0.000712692	0.00213052	-1.65644
1453777_a_at	Ndst3	N-deacetylase/N-sulfotransferase (heparan glucosaminyl) 3	83398	1.42974e-05	0.000212065	-1.65702
1460419_a_at	Prkcb	protein kinase C, beta	18751	0.00029135	0.00263164	-1.65803
1426915_at	Dapk1	death associated protein kinase 1	69635	1.89085e-05	0.00203867	-1.65875
1449855_s_at	Uchl3 /// Uchl4	ubiquitin carboxyl-terminal esterase L3 (ubiquitin thiolesterase) /// ubiquitin carboxyl-terminal esterase L4	50933 /// 93841	0.00091004	0.000298004	-1.65915
1448496_a_at	Ing1	inhibitor of growth family, member 1	26356	0.0082204	0.0035162	-1.65922
1430375_a_at	Ccl27a	chemokine (C-C motif) ligand 27A	20301	6.05347e-05	0.00010288	-1.65984
1420925_at	Tub	tubby candidate gene	22141	0.000126845	0.00074698	-1.66051		-1.57214
1426997_at	Thra	thyroid hormone receptor alpha	21833	9.08923e-05	0.00222057	-1.66078
1448243_at	Napa	N-ethylmaleimide sensitive fusion protein attachment protein alpha	108124	0.00100005	0.00062744	-1.66322
1422605_at	Ppp1r1a	protein phosphatase 1, regulatory (inhibitor) subunit 1A	58200	9.38296e-06	5.30568e-06	-1.66365
1416110_at	Slc35a4	solute carrier family 35, member A4	67843	0.00571768	0.00189637	-1.66613
1418161_at	Jph3	junctophilin 3	57340	0.00140512	0.000910552	-1.66844
1452256_at	1110002N22Rik	RIKEN cDNA 1110002N22 gene	68550	0.00565511	0.00197549	-1.66985
1452787_a_at	Prmt1	protein arginine N-methyltransferase 1	15469	0.000494092	0.000127352	-1.67286
1431203_at	Sdccag8	serologically defined colon cancer antigen 8	76816	0.00255645	0.00102057	-1.67421
1416863_at	Abhd8	abhydrolase domain containing 8	64296	1.53813e-05	2.87648e-05	-1.67612		-1.62503	-1.75983
1421527_at	Epha6	Eph receptor A6	13840	6.84778e-05	0.000942943	-1.67683
1426799_at	Rab8b	RAB8B, member RAS oncogene family	235442	0.00107092	0.00259428	-1.67927
1452451_at	mCG_21548	brain expressed, associated with Nedd4	65115	0.00788717	0.0022788	-1.68084
1423967_at	Palm	paralemmin	18483	0.00112307	0.000483685	-1.68088
1452323_at	Spryd3	SPRY domain containing 3	223918	0.000728351	0.000190738	-1.68184
1449172_a_at	Lin7b	lin-7 homolog B (C. elegans)	22342	0.00101733	0.000329313	-1.68255	-1.26312
1428483_a_at	2610039C10Rik	RIKEN cDNA 2610039C10 gene	66578	0.0027317	0.00375979	-1.683
1419414_at	Gng13	guanine nucleotide binding protein (G protein), gamma 13	64337	0.000109133	0.000554351	-1.6833
1428004_at	Snrnp25	small nuclear ribonucleoprotein 25 (U11/U12)	78372	2.28069e-07	3.21448e-07	-1.68482
1422522_at	Fxr2	fragile X mental retardation, autosomal homolog 2	23879	0.00802334	0.00361775	-1.68556
1434964_at	Amz2	archaelysin family metallopeptidase 2	13929	0.00807302	0.00273693	-1.68628
1452224_at	Morc3	microrchidia 3	338467	3.1607e-05	1.06913e-05	-1.69395
1431226_a_at	Fndc4	fibronectin type III domain containing 4	64339	0.000680814	0.000337762	-1.69453
1460239_at	Tspan13	tetraspanin 13	66109	0.000433703	0.00280242	-1.69518	-1.17069
1420011_s_at	Xbp1	X-box binding protein 1	22433	0.00845081	0.0035589	-1.69651
1437618_x_at	Gpr85	G protein-coupled receptor 85	64450	8.56291e-05	5.45077e-05	-1.69746
1434879_at	Cdc34 /// LOC100046898	cell division cycle 34 homolog (S. cerevisiae) /// similar to Cell division cycle 34 homolog (S. cerevisiae)	100046898 /// 216150	0.000594713	0.00167861	-1.69766
1460165_at	Ppp1ca	protein phosphatase 1, catalytic subunit, alpha isoform	19045	0.000724789	0.000191358	-1.70071
1451667_at	Fam20b	family with sequence similarity 20, member B	215015	0.00155338	0.000712347	-1.70278
1424757_at	BC018242	cDNA sequence BC018242	235044	0.00142778	0.00229774	-1.70375			-1.6304
1455447_at	D430019H16Rik	RIKEN cDNA D430019H16 gene	268595	0.000267579	0.000121914	-1.70427	-1.33691
1418978_at	LOC639905 /// Sap30bp	similar to transcriptional regulator protein /// SAP30 binding protein	57230 /// 639905	0.000502287	0.000192137	-1.70584
1419188_s_at	Ccl27a /// Gm13306	chemokine (C-C motif) ligand 27A /// predicted gene 13306	100039863 /// 20301	1.33165e-06	5.54008e-06	-1.70925
1420008_s_at	Wwc1	WW, C2 and coiled-coil domain containing 1	211652	0.000343885	0.000141646	-1.71101
1423802_at	Camkv	CaM kinase-like vesicle-associated	235604	1.35251e-06	0.000401415	-1.71114
1419683_at	Trp53rk	transformation related protein 53 regulating kinase	76367	0.000848615	0.000259768	-1.71562
1455433_at	3110048L19Rik	zinc finger pseudogene	73233	0.00659549	0.00262469	-1.71692
1416956_at	Kcnab2	potassium voltage-gated channel, shaker-related subfamily, beta member 2	16498	1.03862e-05	4.0111e-06	-1.71704
1448856_a_at	Msra	methionine sulfoxide reductase A	110265	0.000485193	0.000137529	-1.71752
1451229_at	Hdac11	histone deacetylase 11	232232	0.00201778	0.000538814	-1.71902
1417065_at	Egr1	early growth response 1	13653	5.75939e-06	0.0016403	-1.72334
1422531_at	Syt5	synaptotagmin V	53420	0.00169114	0.000456567	-1.72563
1418577_at	Trim8	tripartite motif protein 8	93679	3.34702e-05	1.18616e-05	-1.72679
1449468_at	St6galnac5	ST6 (alpha-N-acetyl-neuraminyl-2,3-beta-galactosyl-1,3)-N-acetylgalactosaminide alpha-2,6-sialyltransferase 5	26938	1.7183e-07	0.000954637	-1.72771
1452754_at	Creld2	cysteine-rich with EGF-like domains 2	76737	6.37697e-05	0.000483096	-1.72798
1429128_x_at	Nfkb2	nuclear factor of kappa light polypeptide gene enhancer in B-cells 2, p49/p100	18034	0.00129154	0.000396189	-1.73029
1422687_at	Nras	neuroblastoma ras oncogene	18176	0.000337358	9.06647e-05	-1.73159
1426710_at	Calm3	calmodulin 3	12315	0.000314866	7.99195e-05	-1.73197
1421910_at	Tcf20	transcription factor 20	21411	0.00108354	0.00108427	-1.73353
1424379_at	Car11	carbonic anhydrase 11	12348	0.000720591	0.000211642	-1.73485
1434787_at	Arf3	ADP-ribosylation factor 3	11842	0.00147219	0.000805624	-1.73554	-1.20056
1418893_at	Pbx2	pre B-cell leukemia transcription factor 2	18515	0.000357128	9.41753e-05	-1.73717
1424763_at	Rsph9	radial spoke head 9 homolog (Chlamydomonas)	75564	2.6442e-06	0.000445274	-1.73908
1419745_at	4933428G20Rik	RIKEN cDNA 4933428G20 gene	58996	0.00822038	0.0026508	-1.74108
1426283_at	Ntm	neurotrimin	235106	0.00378902	0.00111952	-1.74441
1460647_a_at	Nr2f6	nuclear receptor subfamily 2, group F, member 6	13864	0.00155659	0.000630107	-1.74889
1426493_a_at	Kifc2	kinesin family member C2	16581	6.09618e-05	1.54606e-05	-1.74932
1450114_at	Ksr1	kinase suppressor of ras 1	16706	0.00203513	0.00295036	-1.75059
1418463_at	Pik3r2	phosphatidylinositol 3-kinase, regulatory subunit, polypeptide 2 (p85 beta)	18709	0.0110802	0.00338547	-1.75294
1427416_x_at	Dusp7	dual specificity phosphatase 7	235584	5.09755e-05	0.000371915	-1.75482
1418995_at	Neurod2	neurogenic differentiation 2	18013	0.000785882	0.00021332	-1.75553
1424257_at	Cdk7	cyclin-dependent kinase 7 (homolog of Xenopus MO15 cdk-activating kinase)	12572	0.00406504	0.00112744	-1.75622
1449910_at	2210418O10Rik	RIKEN cDNA 2210418O10 gene	76958	0.0012962	0.00151987	-1.76052
1421975_a_at	Add2	adducin 2 (beta)	11519	1.43814e-05	0.00057962	-1.76221
1460205_at	Dcakd	dephospho-CoA kinase domain containing	68087	1.70023e-05	0.00305228	-1.76244
1418616_at	Mafk	v-maf musculoaponeurotic fibrosarcoma oncogene family, protein K (avian)	17135	0.00573143	0.00164213	-1.76895
1448676_at	Camk2b	calcium/calmodulin-dependent protein kinase II, beta	12323	1.72135e-05	0.00142449	-1.77285
1460288_a_at	Ppp4c	protein phosphatase 4, catalytic subunit	56420	0.00629634	0.00181826	-1.77306
1419137_at	Shank3	SH3/ankyrin domain gene 3	58234	0.00100976	0.000310945	-1.77401
1426844_a_at	Pdcd2l	programmed cell death 2-like	68079	0.00264461	0.000719779	-1.77411
1418203_at	Pmaip1	phorbol-12-myristate-13-acetate-induced protein 1	58801	1.13245e-05	0.00175172	-1.77748
1417955_at	Ccdc71	coiled-coil domain containing 71	72454	0.00175985	0.000467938	-1.77826
1450212_at	Fmnl1	formin-like 1	57778	0.00415385	0.00282679	-1.77849
1416865_at	Fgd1	FYVE, RhoGEF and PH domain containing 1	14163	0.0104323	0.00302767	-1.77852
1415834_at	Dusp6	dual specificity phosphatase 6	67603	6.33216e-05	0.000804	-1.77908
1422407_s_at	Hras1	Harvey rat sarcoma virus oncogene 1	15461	0.000186575	9.45957e-05	-1.78049
1425833_a_at	Hpca	hippocalcin	15444	0.00241631	0.00189549	-1.78217
1452169_a_at	Dgkz	diacylglycerol kinase zeta	104418	0.000259008	0.000198712	-1.78389
1421083_x_at	Banf1	barrier to autointegration factor 1	23825	0.000980124	0.000837774	-1.78522
1431292_a_at	Twf2	twinfilin, actin-binding protein, homolog 2 (Drosophila)	23999	0.0020067	0.00178209	-1.78778
1451028_at	Baiap2	brain-specific angiogenesis inhibitor 1-associated protein 2	108100	1.32378e-06	0.00118068	-1.79046
1436902_x_at	Gm9844 /// Tmsb10	predicted gene 9844 /// thymosin, beta 10	100043712 /// 19240	0.000289939	0.000361175	-1.79148
1429382_at	Tomm40l	translocase of outer mitochondrial membrane 40 homolog-like (yeast)	641376	0.000234977	0.00114246	-1.79217		-1.61824
1416488_at	Ccng2	cyclin G2	12452	0.000250688	0.000529812	-1.79321
1421140_a_at	Foxp1	forkhead box P1	108655	3.12137e-06	0.00124464	-1.79512
1448652_at	Ift88	intraflagellar transport 88 homolog (Chlamydomonas)	21821	0.000204859	0.00016805	-1.79928
1451914_a_at	Add2	adducin 2 (beta)	11519	2.4185e-05	0.00105478	-1.8
1433558_at	Dab2ip	disabled homolog 2 (Drosophila) interacting protein	69601	0.000463955	0.00119404	-1.80102	-1.17382
1454838_s_at	Pkdcc	protein kinase domain containing, cytoplasmic	106522	0.00262534	0.00204037	-1.80105
1452656_at	Zdhhc2	zinc finger, DHHC domain containing 2	70546	0.00429213	0.00190488	-1.81046
1426744_at	Srebf2	sterol regulatory element binding factor 2	20788	0.000394446	0.000169965	-1.81343
1426897_at	Rcc2	regulator of chromosome condensation 2	108911	0.00120657	0.00131322	-1.81513
1421312_a_at	Kifc2	kinesin family member C2	16581	0.000353146	0.000190904	-1.8152
1434032_at	Agap3	ArfGAP with GTPase domain, ankyrin repeat and PH domain 3	213990	0.00854903	0.00245015	-1.81655
1421024_at	Agpat1	1-acylglycerol-3-phosphate O-acyltransferase 1 (lysophosphatidic acid acyltransferase, alpha)	55979	0.000699794	0.000247376	-1.81671
1419581_at	Dlg4	discs, large homolog 4 (Drosophila)	13385	0.00307316	0.00123713	-1.81742
1418744_s_at	LOC100047138 /// Tesc	similar to Tescalcin /// tescalcin	100047138 /// 57816	1.66612e-05	4.28833e-06	-1.81841
1427896_at	Suds3	suppressor of defective silencing 3 homolog (S. cerevisiae)	71954	0.000181609	5.91705e-05	-1.81987
1419056_at	Rtn2	reticulon 2 (Z-band associated protein)	20167	0.00218432	0.000957553	-1.82255
1449511_a_at	Ssbp4	single stranded DNA binding protein 4	76900	0.000528769	0.000159496	-1.83106
1422293_a_at	Kctd1	potassium channel tetramerisation domain containing 1	106931	1.0756e-06	1.66672e-06	-1.83476
1421896_at	Elk1	ELK1, member of ETS oncogene family	13712	0.00594898	0.00178075	-1.8361
1454979_at	Diap1	diaphanous homolog 1 (Drosophila)	13367	1.30883e-05	3.40583e-05	-1.83714
1425104_at	Kctd1	potassium channel tetramerisation domain containing 1	106931	4.93328e-05	0.000335692	-1.83813
1416776_at	Crym	crystallin, mu	12971	0.00294116	0.000819608	-1.83858
1423376_a_at	Dok4	docking protein 4	114255	0.00205311	0.000547707	-1.84544		-1.59133
1436362_x_at	2700079J08Rik /// Ccrn4l /// Gm4638	RIKEN cDNA 2700079J08 gene /// CCR4 carbon catabolite repression 4-like (S. cerevisiae) /// predicted gene 4638	100043775 /// 12457 /// 77014	9.35231e-06	0.00262643	-1.84878
1418762_at	Cd55	CD55 antigen	13136	0.00481424	0.00134274	-1.8543
1460654_at	Slc30a3	solute carrier family 30 (zinc transporter), member 3	22784	3.74973e-06	9.02295e-05	-1.85597
1424367_a_at	Homer2	homer homolog 2 (Drosophila)	26557	0.00115862	0.00143348	-1.85894	-1.56936
1420969_at	Nacc1	nucleus accumbens associated 1, BEN and BTB (POZ) domain containing	66830	2.25485e-05	1.65492e-05	-1.86103
1436566_at	Rab40b	Rab40b, member RAS oncogene family	217371	1.30352e-05	0.000681151	-1.86177
1450659_at	Rgs7	regulator of G protein signaling 7	24012	1.28127e-06	0.00171648	-1.86341
1450350_a_at	Jdp2	Jun dimerization protein 2	81703	4.46838e-06	4.60655e-06	-1.87378
1436021_at	Mfsd4	major facilitator superfamily domain containing 4	213006	6.13273e-06	0.000213817	-1.8753
1428563_at	Ddx10	DEAD (Asp-Glu-Ala-Asp) box polypeptide 10	77591	0.00499981	0.00207241	-1.87796
1416029_at	Klf10	Kruppel-like factor 10	21847	0.000102185	2.89306e-05	-1.88176
1450339_a_at	Bcl11b	B-cell leukemia/lymphoma 11B	58208	3.41188e-07	0.000956766	-1.88426
1423978_at	Sbk1	SH3-binding kinase 1	104175	0.000169812	6.18991e-05	-1.89671	-1.13983
1429976_at	Clasp2	CLIP associating protein 2	76499	0.000448343	0.00124232	-1.89695
1449932_at	Csnk1d	casein kinase 1, delta	104318	0.00676102	0.00274009	-1.89729
1416053_at	Lrrn1	leucine rich repeat protein 1, neuronal	16979	6.44376e-08	0.00013626	-1.89833
1419447_s_at	Tbc1d1	TBC1 domain family, member 1	57915	0.000116129	0.000158754	-1.8984
1417575_at	Otub2	OTU domain, ubiquitin aldehyde binding 2	68149	0.00160036	0.0016021	-1.90194
1449958_a_at	Fgf14	fibroblast growth factor 14	14169	0.000229883	0.00119377	-1.91512
1424137_at	Gprin1	G protein-regulated inducer of neurite outgrowth 1	26913	3.97855e-06	0.00278659	-1.91517
1428074_at	Tmem158	transmembrane protein 158	72309	2.36003e-05	3.36223e-05	-1.91868
1448289_at	Crmp1	collapsin response mediator protein 1	12933	3.10674e-05	0.00138124	-1.92035
1452174_at	Srebf2	sterol regulatory element binding factor 2	20788	8.85548e-05	6.46735e-05	-1.94076
1460692_at	Ehmt2	euchromatic histone lysine N-methyltransferase 2	110147	0.00301818	0.000844041	-1.94419
1426729_at	Fam131a	family with sequence similarity 131, member A	78408	3.36628e-05	7.72171e-05	-1.94701	-1.23639
1419070_at	Cys1	cystin 1	12879	1.12732e-06	1.2204e-05	-1.95554
1422034_a_at	Palm	paralemmin	18483	0.00013104	0.000102956	-1.95791
1454136_a_at	4921524J17Rik	RIKEN cDNA 4921524J17 gene	66714	0.000363854	0.00023385	-1.97182
1422018_at	Hivep2	human immunodeficiency virus type I enhancer binding protein 2	15273	0.00215342	0.000628473	-1.98985	-1.36364
1425313_at	Carf	calcium response factor	241066	0.00307983	0.0010078	-1.99014
1417322_at	Dohh	deoxyhypusine hydroxylase/monooxygenase	102115	0.000311326	0.000478318	-1.99186		-1.6747	-1.92287
1427598_at	Snord116	small nucleolar RNA, C/D box 116 cluster	64243	0.0072672	0.00286132	-1.99385
1417068_a_at	Ptpn1	protein tyrosine phosphatase, non-receptor type 1	19246	0.000156251	3.9589e-05	-1.99744
1460261_at	Dlg4	discs, large homolog 4 (Drosophila)	13385	0.00694404	0.00209869	-2.00009
1427975_at	Rasl10a	RAS-like, family 10, member A	75668	5.82788e-08	0.0010775	-2.00837
1422503_s_at	Parp1	poly (ADP-ribose) polymerase family, member 1	11545	0.00305554	0.000847296	-2.00895
1450750_a_at	Nr4a2	nuclear receptor subfamily 4, group A, member 2	18227	1.00837e-05	1.57906e-05	-2.01065
1418412_at	Tpd52l1	tumor protein D52-like 1	21987	0.00153935	0.000546022	-2.0113
1420183_at	Lor	loricrin	16939	0.0059091	0.00170871	-2.01173
1420192_at	Tmem191c	Transmembrane protein 191C	224019	4.78231e-05	0.000115246	-2.01278		-1.3979
1425248_a_at	LOC100048488 /// Tyro3	similar to Rse /// TYRO3 protein tyrosine kinase 3	100048488 /// 22174	0.000720595	0.00245738	-2.02081
1427005_at	Plk2	polo-like kinase 2 (Drosophila)	20620	2.45031e-06	0.00147864	-2.024
1452234_s_at	Tmem191c	transmembrane protein 191C	224019	0.0102096	0.00336793	-2.03644
1452269_at	Spnb3	spectrin beta 3	20743	0.000575881	0.000147004	-2.03708
1426499_at	Sh3glb2	SH3-domain GRB2-like endophilin B2	227700	0.000131224	5.40176e-05	-2.05052
1418025_at	Bhlhe40	basic helix-loop-helix family, member e40	20893	2.29467e-10	1.54279e-05	-2.05734
1449770_x_at	Tmem191c	transmembrane protein 191C	224019	3.09338e-05	4.22784e-05	-2.05749		-1.45619
1448332_at	Pex19	peroxisomal biogenesis factor 19	19298	0.00414933	0.00160178	-2.05783
1427685_a_at	Synj2	synaptojanin 2	20975	0.00010779	0.000157281	-2.06238
1416770_at	Stk25	serine/threonine kinase 25 (yeast)	59041	0.000533573	0.000482943	-2.0648
1416505_at	Nr4a1	nuclear receptor subfamily 4, group A, member 1	15370	0.00103181	0.0023005	-2.06921
1449257_at	D11Wsu99e	DNA segment, Chr 11, Wayne State University 99, expressed	28081	0.00233405	0.000691441	-2.07371
1419823_s_at	Ksr1	kinase suppressor of ras 1	16706	2.67627e-06	5.7587e-05	-2.09178
1435889_at	Mark2	MAP/microtubule affinity-regulating kinase 2	13728	0.00128419	0.000336393	-2.09184
1432845_at	---	---	---	9.70044e-07	0.000354077	-2.09807
1417126_a_at	Rpl22l1	ribosomal protein L22 like 1	68028	0.000184673	0.000273749	-2.099
1420191_s_at	Tmem191c	transmembrane protein 191C	224019	9.20783e-05	8.78821e-05	-2.10883
1455715_at	LOC100038746	hypothetical LOC100038746	100038746	0.000805416	0.00020823	-2.10889
1424784_at	OTTMUSG00000010657	predicted gene, OTTMUSG00000010657	666532	0.000619552	0.000230013	-2.11124
1449429_at	Fkbp1b	FK506 binding protein 1b	14226	5.21694e-05	0.00020355	-2.1146	-1.50597
1454034_a_at	Usp21	ubiquitin specific peptidase 21	30941	0.00128993	0.000661084	-2.11461
1459994_x_at	Trfr2	transferrin receptor 2	50765	0.00394338	0.00118267	-2.12834
1417219_s_at	Tmsb10	thymosin, beta 10	19240	0.000122064	7.7373e-05	-2.1663
1416038_at	Snd1	staphylococcal nuclease and tudor domain containing 1	56463	4.28387e-05	0.0020358	-2.17368
1439479_at	Lct	lactase	226413	1.15269e-09	3.09458e-05	-2.18842
1435780_at	Psd	pleckstrin and Sec7 domain containing	73728	0.00045623	0.000149348	-2.19299
1427634_at	Kcnh7	potassium voltage-gated channel, subfamily H (eag-related), member 7	170738	1.05406e-08	0.00301428	-2.20693
1419267_at	Nfyb	nuclear transcription factor-Y beta	18045	3.82401e-07	1.07315e-05	-2.21494
1418743_a_at	LOC100047138 /// Tesc	similar to Tescalcin /// tescalcin	100047138 /// 57816	2.67319e-05	6.59488e-06	-2.22495
1451331_at	Ppp1r1b	protein phosphatase 1, regulatory (inhibitor) subunit 1B	19049	0.000187067	0.00159152	-2.22513
1423478_at	Prkcb	protein kinase C, beta	18751	2.64762e-06	0.00063133	-2.23198
1427358_a_at	Dapk1	death associated protein kinase 1	69635	0.00868606	0.00259559	-2.23389
1448554_s_at	Myh6 /// Myh7	myosin, heavy polypeptide 6, cardiac muscle, alpha /// myosin, heavy polypeptide 7, cardiac muscle, beta	140781 /// 17888	0.000203799	0.000474883	-2.23934
1452368_at	Bcr	breakpoint cluster region	110279	1.64789e-06	0.000102033	-2.28165
1450393_a_at	Adat3 /// Scamp4	adenosine deaminase, tRNA-specific 3, TAD2 homolog (S. cerevisiae) /// secretory carrier membrane protein 4	100113398 /// 56214	0.00183255	0.000620528	-2.28611
1454759_at	Git1	G protein-coupled receptor kinase-interactor 1	216963	0.000161956	4.04782e-05	-2.29137
1423163_at	Bat4	HLA-B associated transcript 4	81845	0.0061877	0.00173712	-2.29721
1460343_at	Neurl1a	neuralized homolog 1A (Drosophila)	18011	0.00157647	0.000663628	-2.30238		-1.92431
1455242_at	Foxp1	forkhead box P1	108655	2.3946e-06	4.28042e-05	-2.30414
1423231_at	Nrgn	neurogranin	64011	4.20493e-05	5.68284e-05	-2.31791
1448411_at	Wfs1	Wolfram syndrome 1 homolog (human)	22393	1.64054e-09	7.85633e-06	-2.33746
1424698_s_at	Gca	grancalcin	227960	0.0014778	0.0033287	-2.38674
1417313_at	Lsm7	LSM7 homolog, U6 small nuclear RNA associated (S. cerevisiae)	66094	0.000433002	0.00018538	-2.39171		-1.55553
1418687_at	Arc	activity regulated cytoskeletal-associated protein	11838	0.00204974	0.000546617	-2.40724	-2.12408
1418478_at	Lmo1	LIM domain only 1	109594	1.48168e-05	0.000821769	-2.42472	-1.46499
1438645_x_at	Bace2	beta-site APP-cleaving enzyme 2	56175	0.00110475	0.00204681	-2.42658
1426738_at	Dgkz	diacylglycerol kinase zeta	104418	0.000165113	5.38767e-05	-2.44646
1424507_at	Rin1	Ras and Rab interactor 1	225870	0.00125594	0.00124502	-2.45395
1435767_at	Scn3b	sodium channel, voltage-gated, type III, beta	235281	1.16209e-06	3.26354e-05	-2.52438	-1.41973
1439380_x_at	Meg3	maternally expressed 3	17263	0.0036309	0.00183198	-2.52712
1424028_at	Chtf8	CTF8, chromosome transmission fidelity factor 8 homolog (S. cerevisiae)	214987	0.00464514	0.00130258	-2.53659
1431569_a_at	Lypd1	Ly6/Plaur domain containing 1	72585	5.90711e-06	8.43447e-05	-2.62873
1426009_a_at	Pip5k1a	phosphatidylinositol-4-phosphate 5-kinase, type 1 alpha	18720	0.0065987	0.00251871	-2.74719
1437846_x_at	Bace2	beta-site APP-cleaving enzyme 2	56175	0.0010054	0.00104921	-2.76512
1417638_at	Lefty1	left right determination factor 1	13590	0.00191661	0.000864705	-2.78549	-2.72088
1437750_at	Tmem158	Transmembrane protein 158	72309	4.34761e-05	7.2234e-05	-2.86622
1416673_at	Bace2	beta-site APP-cleaving enzyme 2	56175	0.000280855	0.000408389	-3.00557
1421962_at	Dnajb5	DnaJ (Hsp40) homolog, subfamily B, member 5	56323	0.000619522	0.000182342	-3.03169
1460038_at	LOC100045707 /// Pou3f1	similar to long overlapping ORF; NH2 terminus uncertain /// POU domain, class 3, transcription factor 1	100045707 /// 18991	3.84882e-06	9.60617e-05	-3.04598	-2.18487
1426328_a_at	Scn3b	sodium channel, voltage-gated, type III, beta	235281	0.000975765	0.00160704	-3.09297	-1.47065
1419411_at	Tac2	tachykinin 2	21334	1.16282e-06	9.33671e-06	-3.11015
1420416_at	Sema3a	sema domain, immunoglobulin domain (Ig), short basic domain, secreted, (semaphorin) 3A	20346	0.000194239	7.32316e-05	-3.20033
1422196_at	Htr5b	5-hydroxytryptamine (serotonin) receptor 5B	15564	0.000139308	0.0018288	-3.23722	-1.87746
1424037_at	Itpka	inositol 1,4,5-trisphosphate 3-kinase A	228550	0.000130583	0.000149503	-3.38733
1448553_at	Myh7	myosin, heavy polypeptide 7, cardiac muscle, beta	140781	0.000162997	0.00108391	-3.55862
1418957_at	Stac	src homology three (SH3) and cysteine rich domain	20840	1.35215e-05	0.00330581	-3.65864
1424303_at	Depdc7	DEP domain containing 7	211896	0.00864755	0.00311168	-4.08567

## Sheet: Table S5
Table S5. Gene expression changes in the CA3 hippocampal subregion of 6.1 month old rTg4510 females.
Affymetrix Probe	Gene Symbol	Gene Title	Entrez Gene	p-value (ANOVA)	p-value (Fisher's LSD)	Fold Change	Fold Change in Other Regions
				CA3
				Genotype	rTg4510 v tTA		Hipp	CA1	DG
1427076_at	Mpeg1	macrophage expressed gene 1	17476	1.87775e-06	6.43364e-06	3.35306		4.70067
1416130_at	Prnp	prion protein	19122	3.07306e-05	3.20956e-05	3.33595		4.66953	4.5631
1421840_at	Abca1	ATP-binding cassette, sub-family A (ABC1), member 1	11303	5.15328e-05	2.08071e-05	2.96293	1.70194	3.2323
1438427_at	Fam120b	family with sequence similarity 120, member B	67544	2.38246e-05	5.67988e-06	2.65074
1448694_at	Jun	Jun oncogene	16476	5.20008e-06	1.21055e-05	2.647	1.36035	2.65133
1454647_at	Acad11 /// Nphp3	acyl-Coenzyme A dehydrogenase family, member 11 /// nephronophthisis 3 (adolescent)	102632 /// 74025	0.0002706	6.82614e-05	2.50067
1437726_x_at	C1qb	complement component 1, q subcomponent, beta polypeptide	12260	1.53424e-05	0.000271577	2.1014	3.51029	3.96815
1439426_x_at	Lyz1	lysozyme 1	17110	1.82826e-06	5.17876e-06	2.08807	4.57525	7.18599
1450792_at	Tyrobp	TYRO protein tyrosine kinase binding protein	22177	5.61725e-07	2.83362e-05	2.03309	3.81449	3.97965
1420923_at	Usp9x	ubiquitin specific peptidase 9, X chromosome	22284	1.03728e-05	9.70516e-06	2.01492		1.61799
1448233_at	Prnp	prion protein	19122	3.06573e-06	1.17039e-06	2.01043		2.18301	1.92704
1448591_at	Ctss	cathepsin S	13040	2.3202e-06	4.21129e-05	2.00548	2.75634	3.42683
1438714_at	---	---	---	0.00087525	0.000300241	1.9762
1426509_s_at	Gfap	glial fibrillary acidic protein	14580	1.22161e-06	8.96606e-05	1.937	3.68012	6.05276
1427923_at	Zmpste24	zinc metallopeptidase, STE24 homolog (S. cerevisiae)	230709	4.18927e-06	1.20762e-06	1.93024
1420989_at	4933411K20Rik	RIKEN cDNA 4933411K20 gene	66756	0.000607729	0.000186385	1.90923
1448620_at	Fcgr3	Fc receptor, IgG, low affinity III	14131	6.49381e-05	0.000149549	1.86886
1423010_at	Sacs	sacsin	50720	0.000420779	0.000317834	1.85043
1434954_at	Mpp5	membrane protein, palmitoylated 5 (MAGUK p55 subfamily member 5)	56217	0.00121722	0.000370956	1.81762
1420948_s_at	Atrx	alpha thalassemia/mental retardation syndrome X-linked homolog (human)	22589	3.81965e-05	2.28755e-05	1.76486
1430275_a_at	Aqr	aquarius	11834	0.000679714	0.000179526	1.73677
1434752_at	LOC100044751 /// Zfp207	hypothetical protein LOC100044751 /// zinc finger protein 207	100044751 /// 22680	0.0005617	0.000232531	1.73153
1419872_at	Csf1r	colony stimulating factor 1 receptor	12978	2.29456e-05	0.000185038	1.72478		2.57678
1452008_at	Ttc39b	tetratricopeptide repeat domain 39B	69863	0.00037764	0.000200614	1.70095
1451454_at	Pcdh20	protocadherin 20	219257	5.50697e-05	6.90458e-05	1.6771
1449007_at	Btg3 /// Gm7334	B-cell translocation gene 3 /// B-cell translocation gene 3 pseudogene	12228 /// 654432	0.000706621	0.000328107	1.67676			1.59246
1456542_s_at	Qrsl1	glutaminyl-tRNA synthase (glutamine-hydrolyzing)-like 1	76563	2.43913e-07	3.87589e-05	1.65572
1433803_at	Jak1	Janus kinase 1	16451	0.000903845	0.000233951	1.65201
1454967_at	---	---	---	0.000108695	9.44211e-05	1.64885
1424701_at	Pcdh20	protocadherin 20	219257	4.2501e-05	6.19597e-05	1.61593
1425861_x_at	Cacna2d1	calcium channel, voltage-dependent, alpha2/delta subunit 1	12293	0.000545674	0.000326934	1.58599
1451800_at	Gcc2	GRIP and coiled-coil domain containing 2	70297	0.000395691	0.000284356	1.55658
1420946_at	Atrx	alpha thalassemia/mental retardation syndrome X-linked homolog (human)	22589	0.000265761	0.000331762	1.5546
1436905_x_at	Laptm5	lysosomal-associated protein transmembrane 5	16792	5.5374e-06	0.000271115	1.54943	2.15775	2.33551
1450039_at	Usp9x	ubiquitin specific peptidase 9, X chromosome	22284	5.81949e-05	6.48383e-05	1.54548		1.50468
1422659_at	Camk2d	calcium/calmodulin-dependent protein kinase II, delta	108058	0.00115849	0.000340882	1.53623
1451276_at	Uhrf1bp1l	UHRF1 (ICBP90) binding protein 1-like	75089	3.52625e-07	5.97194e-07	1.50283
1424062_at	Ube2d1	ubiquitin-conjugating enzyme E2D 1, UBC4/5 homolog (yeast)	216080	0.000362817	9.70629e-05	1.4764
1423592_at	Rock2	Rho-associated coiled-coil containing protein kinase 2	19878	0.000142099	0.000246659	1.46385
1433883_at	Tpm4	tropomyosin 4	326618	0.000323815	0.000134457	1.46369
1460180_at	Hexb	hexosaminidase B	15212	9.39138e-07	9.19022e-05	1.45731		2.30041
1428193_at	Usp9x	ubiquitin specific peptidase 9, X chromosome	22284	0.000644771	0.000171244	1.45605		1.3475	1.41502
1433486_at	Clcn3	chloride channel 3	12725	0.000102544	6.90866e-05	1.45295		1.39897
1437497_a_at	Hsp90aa1	heat shock protein 90, alpha (cytosolic), class A member 1	15519	0.000212836	5.29087e-05	1.4509		1.35705
1423598_at	Atp8a1	ATPase, aminophospholipid transporter (APLT), class I, type 8A, member 1	11980	0.000594709	0.000353497	1.43531
1426713_s_at	Eprs	glutamyl-prolyl-tRNA synthetase	107508	1.59743e-06	1.71226e-05	1.43109		1.69839
1451846_at	Nebl	nebulette	74103	0.000837211	0.0003337	1.43097		1.7802
1418253_a_at	Hspa4l	heat shock protein 4 like	18415	8.50571e-05	0.000171389	1.41833
1448452_at	Irf8	interferon regulatory factor 8	15900	0.000592037	0.000367206	1.41098	2.13585
1426645_at	Hsp90aa1	heat shock protein 90, alpha (cytosolic), class A member 1	15519	0.000481553	0.000149932	1.38154		1.41387
1415712_at	Zranb1	zinc finger, RAN-binding domain containing 1	360216	0.000619674	0.000161471	1.37956
1451050_at	Nt5c3	5'-nucleotidase, cytosolic III	107569	0.000624383	0.000214101	1.37436
1420947_at	Atrx	alpha thalassemia/mental retardation syndrome X-linked homolog (human)	22589	2.93583e-08	2.58072e-06	1.35936
1433999_at	Slk	STE20-like kinase (yeast)	20874	0.000185431	0.000176639	1.35665			1.28877
1422538_at	Extl2	exostoses (multiple)-like 2	58193	6.6311e-05	0.00017248	1.3509		1.83459
1434676_at	Mtmr9	myotubularin related protein 9	210376	0.000119553	0.000137905	1.31152
1417307_at	Dmd	dystrophin, muscular dystrophy	13405	0.000512751	0.000130414	1.30953		1.43434
1438286_at	Otud7a	OTU domain containing 7A	170711	2.81984e-06	5.30696e-05	1.3078
1419548_at	Kpna1	karyopherin (importin) alpha 1	16646	0.000520887	0.000132608	1.2942
1416509_at	Tm9sf3	transmembrane 9 superfamily member 3	107358	0.0005659	0.000279935	1.2825
1438902_a_at	Hsp90aa1	heat shock protein 90, alpha (cytosolic), class A member 1	15519	0.000115817	5.57448e-05	1.25899		1.25125	1.27446
1436874_x_at	Slc25a5	solute carrier family 25 (mitochondrial carrier, adenine nucleotide translocator), member 5	11740	6.17453e-06	2.36034e-06	1.25071
1426831_at	Ahcyl1	S-adenosylhomocysteine hydrolase-like 1	229709	0.000556718	0.000177606	1.23729		1.39353
1430542_a_at	Gm5560 /// Gm8429 /// Slc25a5	predicted gene 5560 /// predicted gene 8429 /// solute carrier family 25 (mitochondrial carrier, adenine nucleotide translocator), member 5	11740 /// 433923 /// 667030	5.68371e-05	5.51994e-05	1.22632
1422794_at	Cul3	cullin 3	26554	6.50533e-06	0.000131476	1.21478
1434801_x_at	Slc25a5	solute carrier family 25 (mitochondrial carrier, adenine nucleotide translocator), member 5	11740	0.000380699	0.000334358	1.19474
1423772_x_at	Slc25a5	solute carrier family 25 (mitochondrial carrier, adenine nucleotide translocator), member 5	11740	0.000137152	4.87636e-05	1.19093
1433654_at	Mgea5	meningioma expressed antigen 5 (hyaluronidase)	76055	1.13064e-05	4.92232e-05	1.17408		1.25886	1.27202
1419945_s_at	Rab2a	RAB2A, member RAS oncogene family	59021	0.000106073	0.000295906	1.16597			1.18472
1438922_x_at	Gm5256 /// Gm5529 /// Slc25a5	predicted gene 5256 /// predicted gene 5529 /// solute carrier family 25 (mitochondrial carrier, adenine nucleotide translocator), member 5	11740 /// 383528 /// 433326	0.000457966	0.000353701	1.15463
1439456_x_at	Atp6ap2	ATPase, H+ transporting, lysosomal accessory protein 2	70495	0.000604981	0.000159016	1.10659
1433472_x_at	Gm13020 /// Gm7379 /// Rpl38	ribosomal protein L38 pseudogene /// ribosomal protein L38 pseudogene /// ribosomal protein L38	625646 /// 664868 /// 67671	6.87969e-05	0.000218618	-1.12394
1427610_at	Dsp	desmoplakin	109620	1.17425e-05	4.91552e-05	-1.13058
1417942_at	Lypd3	Ly6/Plaur domain containing 3	72434	0.00017118	0.000207268	-1.15744
1421921_at	Serpina3m	serine (or cysteine) peptidase inhibitor, clade A, member 3M	20717	0.000221276	0.00010224	-1.15968
1436760_a_at	Gm11353 /// Gm14289 /// Gm15501 /// Gm6998 /// LOC100042180 /// LOC100048094 /// Rps8	predicted gene 11353 /// ribosomal protein S8 (Rps8) pseudogene /// predicted gene 15501 /// ribosomal protein S8 pseudogene /// ribosomal protein S8 pseudogene /// similar to ribosomal protein S8 /// ribosomal protein S8	100039036 /// 100040298 /// 100042180 /// 100048094 /// 20116 /// 629732 /// 791412	4.04497e-06	0.000151464	-1.16389			-1.46813
1416219_at	Rpl19	ribosomal protein L19	19921	1.28058e-05	0.000274427	-1.17569			-1.2891
1425455_a_at	Churc1	churchill domain containing 1	211151	0.000245295	0.000301675	-1.17815
1449412_at	1810046J19Rik	RIKEN cDNA 1810046J19 gene	103742	1.28966e-05	0.000268108	-1.18126		-1.31462
1449323_a_at	Rpl3	ribosomal protein L3	27367	0.000464431	0.000226692	-1.19003		-1.26097
1425371_at	Polb	polymerase (DNA directed), beta	18970	0.000420429	0.000128185	-1.20217
1432263_a_at	Cox7a2l	cytochrome c oxidase subunit VIIa polypeptide 2-like	20463	0.000141007	0.000101891	-1.21493		-1.17075
1417452_a_at	Fau /// Gm9843	Finkel-Biskis-Reilly murine sarcoma virus (FBR-MuSV) ubiquitously expressed (fox derived) /// predicted gene 9843	100039316 /// 14109	7.39288e-06	0.000177266	-1.21898
1436292_a_at	Oaz1	ornithine decarboxylase antizyme 1	18245	2.28254e-06	3.46285e-06	-1.23205		-1.24242
1453634_a_at	Erp29	endoplasmic reticulum protein 29	67397	4.45307e-05	0.000111815	-1.23759
1454747_a_at	Klhdc3	kelch domain containing 3	71765	0.000244666	6.10179e-05	-1.23962
1417890_at	Pdxp	pyridoxal (pyridoxine, vitamin B6) phosphatase	57028	1.3364e-05	5.51772e-06	-1.24001		-1.49805
1460543_x_at	Rpl37a	ribosomal protein L37a	19981	1.2719e-05	4.4438e-05	-1.25103
1415962_at	Eif3h	eukaryotic translation initiation factor 3, subunit H	68135	2.89325e-06	1.24293e-05	-1.25561		-1.30916	-1.43523
1449909_at	2010005H15Rik	RIKEN cDNA 2010005H15 gene	76770	0.000370969	0.000241119	-1.25946
1416217_a_at	Gm4149 /// Rpl37a	predicted gene 4149 /// ribosomal protein L37a	100042986 /// 19981	2.05712e-05	0.000329729	-1.26516
1454820_at	BC037034	cDNA sequence BC037034	231807	0.00121029	0.000316848	-1.27987
1452625_at	Kctd2	potassium channel tetramerisation domain containing 2	70382	0.000174661	0.00025124	-1.28307		-1.25982
1448202_x_at	Prelid1	PRELI domain containing 1	66494	0.0005364	0.000274385	-1.28379
1448871_at	Mapk13	mitogen-activated protein kinase 13	26415	0.000818961	0.000266462	-1.28478
1435151_a_at	Rps3	ribosomal protein S3	27050	4.78689e-06	0.000287015	-1.28607			-1.48249
1448222_x_at	Cox8a	cytochrome c oxidase, subunit VIIIa	12868	1.40439e-06	8.70068e-05	-1.29004
1437005_a_at	Rpl18	ribosomal protein L18	19899	3.22392e-07	5.55999e-05	-1.29227
1434057_at	Ndufb6	NADH dehydrogenase (ubiquinone) 1 beta subcomplex, 6	230075	4.30249e-05	0.000142544	-1.29349		-1.43979
1433689_s_at	Rps9	ribosomal protein S9	76846	2.21698e-06	0.000221311	-1.29765
1415991_a_at	Klhdc3	kelch domain containing 3	71765	9.67995e-06	2.27615e-06	-1.30216		-1.50524
1437804_at	Igfbp7	Insulin-like growth factor binding protein 7	29817	0.000106987	8.40656e-05	-1.30316
1418080_at	B4galt2 /// Ccdc24	UDP-Gal:betaGlcNAc beta 1,4- galactosyltransferase, polypeptide 2 /// coiled-coil domain containing 24	381546 /// 53418	0.000226589	0.000187182	-1.30558
1449728_at	---	---	---	0.00114432	0.000356043	-1.30876
1416567_s_at	Atp5e	ATP synthase, H+ transporting, mitochondrial F1 complex, epsilon subunit	67126	8.02976e-06	0.000215697	-1.31205		-1.1983
1450150_a_at	Gm10071 /// Gm12918 /// Gm15710 /// Rpl13	predicted gene 10071 /// predicted gene 12918 /// predicted gene 15710 /// ribosomal protein L13	100039656 /// 100040416 /// 100040605 /// 270106	1.10559e-06	3.52657e-05	-1.33215
1452084_at	Zcchc17	zinc finger, CCHC domain containing 17	619605	1.82798e-07	1.45242e-06	-1.33974		-1.53144
1416112_at	Cox8a	cytochrome c oxidase, subunit VIIIa	12868	4.94588e-08	3.3381e-06	-1.34048
1428868_a_at	Gm9786 /// Oaz1	ornithine decarboxylase antizyme 1 pseudogene /// ornithine decarboxylase antizyme 1	100041965 /// 18245	3.65452e-06	5.40072e-05	-1.3421		-1.42778
1431765_a_at	Gm11599 /// Gm11687 /// Gm12091 /// Gm12366 /// Gm12922 /// Gm14583 /// Gm16408 /// Gm4968 /// Gm5921 /// Gm6139 /// Gm6266 /// Gm6359 /// Gm6433 /// Gm7143 /// Gm8225 /// Gm8235 /// Gm8520 /// LOC100048354 /// LOC634916 /// LOC639606 /// Rps2	predicted gene 11599 /// predicted gene 11687 /// predicted gene 12091 /// 40S RIBOSOMAL PROTEIN S2 /// predicted gene 12922 /// ribosomal protein S2 pseudogene /// ribosomal protein S2 pseudogene /// predicted gene 4968 /// predicted gene 5921 /// predicted gene 6139 /// predicted gene 6266 /// ribosomal protein S2 pseudogene /// predicted gene 6433 /// predicted gene 7143 /// predicted gene 822…	100039110 /// 100043752 /// 100048354 /// 16898 /// 243642 /// 546164 /// 546298 /// 620248 /// 620559 /// 621842 /// 622795 /// 623466 /// 627160 /// 634678 /// 634916 /// 639606 /// 666403 /// 666668 /// 666682 /// 667216 /// 667592	1.81831e-07	4.42982e-06	-1.34386			-1.37529
1451122_at	Idi1	isopentenyl-diphosphate delta isomerase	319554	0.00100595	0.000292208	-1.34933		-1.49401
1419441_at	Rplp0	ribosomal protein, large, P0	11837	1.1253e-07	1.46985e-05	-1.36845			-1.73558
1416113_at	Fkbp8	FK506 binding protein 8	14232	0.000464931	0.000184944	-1.36936		-1.62244
1416965_at	Pcsk1n	proprotein convertase subtilisin/kexin type 1 inhibitor	30052	2.21848e-05	0.000158752	-1.3716		-1.26141
1416420_a_at	Gm10117 /// Gm7206 /// Gm9822 /// Rpl9	ribosomal protein L9 pseudogene /// predicted gene 7206 /// ribosomal protein L9 pseudogene /// ribosomal protein L9	100040021 /// 100042823 /// 20005 /// 637379	2.33096e-05	0.00016728	-1.38384		-1.38724
1438019_at	Ippk	inositol 1,3,4,5,6-pentakisphosphate 2-kinase	75678	0.000164106	4.41611e-05	-1.38887		-1.59327
1423897_at	Rnf187	ring finger protein 187	108660	3.4756e-05	6.49893e-05	-1.39374		-1.62954	-1.48889
1424132_at	Hras1	Harvey rat sarcoma virus oncogene 1	15461	0.000155397	0.00013742	-1.39786		-1.58471	-1.57151
1420192_at	Tmem191c	Transmembrane protein 191C	224019	0.00136851	0.000360143	-1.3979		-2.01278
1430293_a_at	Fdx1l /// Glp1	ferredoxin 1-like /// GATA-like 1	100009600 /// 68165	1.22309e-06	3.43299e-06	-1.39857			-1.44225
1456193_x_at	Gpx4	glutathione peroxidase 4	625249	7.5828e-06	0.00025133	-1.40079			-1.47445
1417343_at	Fxyd6	FXYD domain-containing ion transport regulator 6	59095	5.18683e-06	1.1516e-05	-1.40979
1439070_x_at	Pisd /// Pisd-ps1 /// Pisd-ps2 /// Pisd-ps3	phosphatidylserine decarboxylase /// phosphatidylserine decarboxylase, pseudogene 1 /// phosphatidylserine decarboxylase, pseudogene 2 /// phosphatidylserine decarboxylase, pseudogene 3	236604 /// 320951 /// 328734 /// 66776	0.000732914	0.000232962	-1.41665
1426785_s_at	Mgll	monoglyceride lipase	23945	0.000449918	0.0003239	-1.41817			-1.63303
1423266_at	2810405K02Rik	RIKEN cDNA 2810405K02 gene	66469	0.000115663	0.000202256	-1.42573
1434560_at	Wdtc1	WD and tetratricopeptide repeats 1	230796	0.000196342	0.000123135	-1.43783			-1.54246
1451212_at	Ccdc21	coiled-coil domain containing 21	70012	1.7806e-05	4.31155e-05	-1.44261
1416764_at	Fis1	fission 1 (mitochondrial outer membrane) homolog (yeast)	66437	1.33137e-06	3.28792e-06	-1.44844		-1.33138
1455152_at	AI462493	expressed sequence AI462493	107197	0.000135734	8.54508e-05	-1.45531
1449770_x_at	Tmem191c	transmembrane protein 191C	224019	0.000242358	6.31588e-05	-1.45619		-2.05749
1415717_at	Rnf220	ring finger protein 220	66743	9.35056e-05	0.000293131	-1.46184		-1.50207
1423694_at	Kctd10	potassium channel tetramerisation domain containing 10	330171	0.000136494	3.98698e-05	-1.47086		-1.50805
1415754_at	Polr2f	polymerase (RNA) II (DNA directed) polypeptide F	69833	7.29734e-07	4.5574e-06	-1.47719
1423128_at	Aip	aryl-hydrocarbon receptor-interacting protein	11632	2.18025e-05	6.57612e-05	-1.48144		-1.54792
1422156_a_at	Gm11599 /// Gm12366 /// Gm14583 /// Gm16408 /// Gm5921 /// Gm6139 /// Gm8841 /// Rps2	predicted gene 11599 /// 40S RIBOSOMAL PROTEIN S2 /// ribosomal protein S2 pseudogene /// ribosomal protein S2 pseudogene /// predicted gene 5921 /// predicted gene 6139 /// predicted gene 8841 /// ribosomal protein S2	100043752 /// 16898 /// 546164 /// 546298 /// 620248 /// 620559 /// 667592 /// 667846	3.07336e-07	4.69572e-06	-1.4859
1455642_a_at	Tspan17	tetraspanin 17	74257	0.000518411	0.000218924	-1.48829
1449194_at	Mrps25	mitochondrial ribosomal protein S25	64658	0.000179513	4.44327e-05	-1.49586
1450728_at	Fjx1	four jointed box 1 (Drosophila)	14221	7.75976e-08	3.70332e-07	-1.50293
1451695_a_at	Gpx4	glutathione peroxidase 4	625249	8.36085e-07	2.11699e-05	-1.51736		-1.31817
1435733_x_at	Rnaseh2c	ribonuclease H2, subunit C	68209	3.21539e-06	8.03173e-05	-1.52249		-1.31424	-1.56436
1427060_at	Mapk3	mitogen-activated protein kinase 3	26417	4.0596e-06	2.08514e-06	-1.53691
1425021_a_at	Pex16	peroxisomal biogenesis factor 16	18633	4.22916e-05	7.30121e-05	-1.54327
1451688_s_at	Cant1	calcium activated nucleotidase 1	76025	0.000204833	0.000111172	-1.54621
1439453_x_at	Rnaseh2c	ribonuclease H2, subunit C	68209	1.88216e-06	3.82771e-05	-1.55198		-1.26828	-1.69111
1417313_at	Lsm7	LSM7 homolog, U6 small nuclear RNA associated (S. cerevisiae)	66094	2.54072e-05	4.1672e-05	-1.55553		-2.39171
1438322_x_at	Fdft1	farnesyl diphosphate farnesyl transferase 1	14137	5.35412e-06	3.77296e-06	-1.56265
1420925_at	Tub	tubby candidate gene	22141	0.00018207	0.00014027	-1.57214		-1.66051
1452434_s_at	Dgcr6	DiGeorge syndrome critical region gene 6	13353	5.58083e-05	5.32632e-05	-1.58396
1423376_a_at	Dok4	docking protein 4	114255	0.000355933	8.96153e-05	-1.59133		-1.84544
1428955_x_at	Slc9a3r2	solute carrier family 9 (sodium/hydrogen exchanger), member 3 regulator 2	65962	0.000271001	6.81131e-05	-1.59645
1434379_at	---	---	---	4.16616e-07	7.56999e-07	-1.6064
1417892_a_at	Sirt3	sirtuin 3 (silent mating type information regulation 2, homolog) 3 (S. cerevisiae)	64384	0.000153909	0.000283974	-1.61011		-1.41266
1428108_x_at	Tmcc2	transmembrane and coiled-coil domains 2	68875	0.000211736	0.000149138	-1.61048
1429382_at	Tomm40l	translocase of outer mitochondrial membrane 40 homolog-like (yeast)	641376	2.42331e-05	0.000197246	-1.61824		-1.79217
1416863_at	Abhd8	abhydrolase domain containing 8	64296	2.0662e-05	2.11598e-05	-1.62503		-1.67612	-1.75983
1448130_at	Fdft1	farnesyl diphosphate farnesyl transferase 1	14137	0.000298298	8.37566e-05	-1.63197
1415956_a_at	Pctk1	PCTAIRE-motif protein kinase 1	18555	9.6781e-05	5.0896e-05	-1.63583
1426097_a_at	Ccdc106	coiled-coil domain containing 106	232821	1.60457e-06	1.89467e-06	-1.64205		-1.62625
1448941_at	B4galt2	UDP-Gal:betaGlcNAc beta 1,4- galactosyltransferase, polypeptide 2	53418	0.000199664	0.000206507	-1.65939
1417322_at	Dohh	deoxyhypusine hydroxylase/monooxygenase	102115	0.000166007	0.000232236	-1.6747		-1.99186	-1.92287
1418341_at	Rab4a	RAB4A, member RAS oncogene family	19341	0.000542596	0.000216916	-1.67566
1417608_a_at	Rpl13a	ribosomal protein L13A	22121	4.25746e-06	2.51193e-05	-1.67721			-2.0642
1415743_at	Hdac5	histone deacetylase 5	15184	0.000105473	9.74767e-05	-1.72084
1417887_at	Ints5	integrator complex subunit 5	109077	0.000500361	0.000161248	-1.72922
1438705_at	Cbfa2t3	core-binding factor, runt domain, alpha subunit 2, translocated to, 3 (human)	12398	0.000222298	0.000271034	-1.78739
1424212_at	9430023L20Rik	RIKEN cDNA 9430023L20 gene	68118	0.000379112	0.000323643	-1.82015
1460343_at	Neurl1a	neuralized homolog 1A (Drosophila)	18011	0.000522781	0.000352658	-1.92431		-2.30238
1422088_at	Mycl1	v-myc myelocytomatosis viral oncogene homolog 1, lung carcinoma derived (avian)	16918	0.000309037	8.49747e-05	-2.13972
1425887_at	Tmem114	transmembrane protein 114	74720	0.000353795	9.50218e-05	-2.3846

## Sheet: Table S6
Table S6. Gene expression changes in the DG hippocampal subregion of 6.1 month old rTg4510 females.
Affymetrix Probe	Gene Symbol	Gene Title	Entrez Gene	p-value (ANOVA)	p-value (Fisher's LSD)	Fold Change	Fold Change in Other Regions
				DG
				Genotype	rTg4510 v tTA		Hipp	CA1	CA3
1416130_at	Prnp	prion protein	19122	1.47441e-06	2.42467e-06	4.5631		4.66953	3.33595
1420462_at	Il1rapl2	interleukin 1 receptor accessory protein-like 2	60367	4.03063e-05	2.58812e-05	2.25089
1448233_at	Prnp	prion protein	19122	3.30166e-06	2.27237e-06	1.92704		2.18301	2.01043
1449515_at	Zfp292	zinc finger protein 292	30046	1.72444e-05	0.000159293	1.81613
1438366_x_at	Clcn3	chloride channel 3	12725	0.000234691	7.26254e-05	1.80071		1.53111
1452444_at	Napb	N-ethylmaleimide sensitive fusion protein attachment protein beta	17957	0.000438086	0.000119695	1.69992
1428374_at	Glce	glucuronyl C5-epimerase	93683	1.12601e-05	0.000148284	1.6204
1429400_at	Clcn5	chloride channel 5	12728	0.000268071	0.000185807	1.60345
1449007_at	Btg3 /// Gm7334	B-cell translocation gene 3 /// B-cell translocation gene 3 pseudogene	12228 /// 654432	7.98599e-06	1.05503e-05	1.59246			1.67676
1448375_at	Tm9sf3	transmembrane 9 superfamily member 3	107358	8.3405e-05	8.88919e-05	1.57332
1424341_s_at	Pcdha1 /// Pcdha10 /// Pcdha11 /// Pcdha12 /// Pcdha2 /// Pcdha3 /// Pcdha4 /// Pcdha5 /// Pcdha6 /// Pcdha7 /// Pcdha8 /// Pcdha9 /// Pcdhac1 /// Pcdhac2	protocadherin alpha 1 /// protocadherin alpha 10 /// protocadherin alpha 11 /// protocadherin alpha 12 /// protocadherin alpha 2 /// protocadherin alpha 3 /// protocadherin alpha 4 /// protocadherin alpha 5 /// protocadherin alpha 6 /// protocadherin alpha 7 /// protocadherin alpha 8 /// protocadherin alpha 9 /// protocadherin alpha subfamily C, 1 /// protocadherin alpha subfamily C, 2	116731 /// 12936 /// 12937 /// 12939 /// 12941 /// 12942 /// 12943 /// 192161 /// 192163 /// 192164 /// 353234 /// 353235 /// 353236 /// 353237	0.000168372	7.31379e-05	1.56042
1417453_at	Cul4b	cullin 4B	72584	5.89488e-05	3.76946e-05	1.5234		1.59212
1434942_at	Esf1	ESF1, nucleolar pre-rRNA processing protein, homolog (S. cerevisiae)	66580	9.62514e-06	9.04001e-05	1.51922		1.32625
1424852_at	Mef2c	myocyte enhancer factor 2C	17260	5.22517e-05	1.2589e-05	1.50636		2.1042
1416551_at	Atp2a2	ATPase, Ca++ transporting, cardiac muscle, slow twitch 2	11938	4.54335e-06	0.000142781	1.49068
1418525_at	Pcm1	pericentriolar material 1	18536	0.000163562	4.10087e-05	1.46528
1416680_at	Ube3a	ubiquitin protein ligase E3A	22215	0.000123423	6.63861e-05	1.45478		1.40879
1455177_at	Ahi1	Abelson helper integration site 1	52906	1.81762e-08	0.000121436	1.43091
1419381_at	Terf2ip	telomeric repeat binding factor 2, interacting protein	57321	0.000358731	0.000151498	1.42188
1428193_at	Usp9x	ubiquitin specific peptidase 9, X chromosome	22284	0.0007313	0.000184889	1.41502		1.3475	1.45605
1428194_at	Usp9x	ubiquitin specific peptidase 9, X chromosome	22284	0.000109513	7.6998e-05	1.40728		1.36339
1433851_at	Ppp4r2	protein phosphatase 4, regulatory subunit 2	232314	0.000124388	3.01817e-05	1.39763
1435106_at	Limch1	LIM and calponin homology domains 1	77569	0.000524851	0.000156544	1.39746	1.18311	1.48544
1434392_at	Usp34	ubiquitin specific peptidase 34	17847	1.55911e-05	0.000160613	1.39278
1448955_s_at	Cadps	Ca2+-dependent secretion activator	27062	0.000623577	0.000190688	1.39123		1.49367
1423301_at	Copb1	coatomer protein complex, subunit beta 1	70349	6.7272e-05	0.000176373	1.38614
1415688_at	Ube2g1	ubiquitin-conjugating enzyme E2G 1 (UBC7 homolog, C. elegans)	67128	0.000334918	9.10283e-05	1.36665
1426887_at	Nudt11	nudix (nucleoside diphosphate linked moiety X)-type motif 11	58242	8.58657e-05	7.12657e-05	1.35927
1425132_at	Neto1	neuropilin (NRP) and tolloid (TLL)-like 1	246317	9.06276e-06	3.79556e-05	1.35665		2.58357
1451177_at	Dnajb4	DnaJ (Hsp40) homolog, subfamily B, member 4	67035	9.57317e-06	2.29164e-05	1.33214
1420922_at	Usp9x	ubiquitin specific peptidase 9, X chromosome	22284	0.000141936	3.5698e-05	1.33048
1460199_a_at	Pafah1b1	platelet-activating factor acetylhydrolase, isoform 1b, subunit 1	18472	0.000354318	9.5096e-05	1.32878		1.35859
1437730_at	Ppp2r2a	protein phosphatase 2 (formerly 2A), regulatory subunit B (PR 52), alpha isoform	71978	0.000107503	2.58675e-05	1.32208
1450031_at	Aff4	AF4/FMR2 family, member 4	93736	0.00024415	0.000170329	1.32051
1439548_at	Rap2b	RAP2B, member of RAS oncogene family	74012	4.76692e-06	0.000219735	1.31696
1451783_a_at	Kifap3	kinesin-associated protein 3	16579	6.73096e-06	9.11219e-06	1.30859
1432646_a_at	2900097C17Rik	RIKEN cDNA 2900097C17 gene	347740	0.000505239	0.000160745	1.2955
1424069_at	Napg	N-ethylmaleimide sensitive fusion protein attachment protein gamma	108123	3.53775e-07	8.12948e-05	1.29495
1433999_at	Slk	STE20-like kinase (yeast)	20874	1.22553e-09	7.29991e-06	1.28877			1.35665
1416329_at	Cyfip1	cytoplasmic FMR1 interacting protein 1	20430	0.000695267	0.000179264	1.28811
1438902_a_at	Hsp90aa1	heat shock protein 90, alpha (cytosolic), class A member 1	15519	0.000270425	6.91662e-05	1.27446		1.25125	1.25899
1433654_at	Mgea5	meningioma expressed antigen 5 (hyaluronidase)	76055	2.55679e-07	4.38812e-05	1.27202		1.25886	1.17408
1455286_at	Btbd1	BTB (POZ) domain containing 1	83962	0.000155472	4.78373e-05	1.2647
1450066_at	Ubr1	ubiquitin protein ligase E3 component n-recognin 1	22222	5.6664e-05	0.000156941	1.24321		1.20821
1418622_at	Rab2a	RAB2A, member RAS oncogene family	59021	3.24274e-06	0.00018102	1.21803
1452587_at	Actr2	ARP2 actin-related protein 2 homolog (yeast)	66713	0.000257788	0.000151731	1.20677
1415821_at	Nptn	neuroplastin	20320	4.07992e-07	2.4885e-05	1.1891
1419945_s_at	Rab2a	RAB2A, member RAS oncogene family	59021	5.84727e-07	6.78317e-05	1.18472			1.16597
1428286_at	2900097C17Rik	RIKEN cDNA 2900097C17 gene	347740	2.95779e-05	1.25348e-05	1.14566
1437688_x_at	Atp6ap2	ATPase, H+ transporting, lysosomal accessory protein 2	70495	3.55962e-05	1.24291e-05	1.13183		1.09911
1426689_s_at	Sdha	succinate dehydrogenase complex, subunit A, flavoprotein (Fp)	66945	1.191e-05	9.86094e-05	1.12407
1452649_at	Rtn4	reticulon 4	68585	0.000947093	0.000246869	1.11399		1.09736
1416546_a_at	Rpl6	ribosomal protein L6	19988	0.000342619	8.80192e-05	-1.15164
1434823_x_at	Myeov2	myeloma overexpressed 2	66915	3.94912e-06	0.000120561	-1.15182
1423896_a_at	Rnf187	ring finger protein 187	108660	8.56387e-05	0.00011963	-1.15311		-1.15427
1416233_at	Eif3i	eukaryotic translation initiation factor 3, subunit I	54709	0.000156804	9.20737e-05	-1.16911
1439383_x_at	Ppp2r4	protein phosphatase 2A, regulatory subunit B (PR 53)	110854	1.75106e-05	0.000189604	-1.18658
1431766_x_at	Rps2	ribosomal protein S2	16898	3.29612e-05	7.94548e-05	-1.20893
1455485_x_at	Rpl13a	ribosomal protein L13A	22121	0.00015654	0.000238693	-1.21287
1455572_x_at	Rps18	ribosomal protein S18	20084	0.000175386	0.000234855	-1.23557
1416278_a_at	Atp5o /// LOC100047429	ATP synthase, H+ transporting, mitochondrial F1 complex, O subunit /// similar to ATP synthase, H+ transporting, mitochondrial F1 complex, O subunit	100047429 /// 28080	0.000193844	0.00024668	-1.23714
1433510_x_at	Gm13611 /// Gm4604 /// LOC100048508 /// Rpl36	predicted gene 13611 /// predicted gene 4604 /// similar to Rpl36 protein /// ribosomal protein L36	100043718 /// 100048508 /// 54217 /// 622534	7.58003e-05	0.000235341	-1.23887
1420329_at	4930455C21Rik	RIKEN cDNA 4930455C21 gene	76916	0.000167785	0.000256625	-1.24994
1416131_s_at	Efr3a	EFR3 homolog A (S. cerevisiae)	76740	0.000858056	0.000244985	-1.25454
1437729_at	Gm7536	Predicted gene 7536	665189	6.05894e-05	0.00012463	-1.27694
1422623_x_at	Rpl41	ribosomal protein L41	67945	3.70509e-06	4.78586e-05	-1.28153		-1.23868
1416219_at	Rpl19	ribosomal protein L19	19921	0.000105659	7.68858e-05	-1.2891			-1.17569
1451114_at	Cmtm6	CKLF-like MARVEL transmembrane domain containing 6	67213	5.57042e-06	9.00872e-05	-1.31155
1448245_at	Rpsa	ribosomal protein SA	16785	2.37345e-07	7.22341e-06	-1.31265
1449255_a_at	Rpl15	ribosomal protein L15	66480	1.6948e-05	0.000114561	-1.31761
1417615_a_at	Rpl11	ribosomal protein L11	67025	0.000100316	9.65122e-05	-1.33353
1416243_a_at	Gm10269 /// Gm4342 /// Rpl35	predicted gene 10269 /// predicted gene 4342 /// ribosomal protein L35	100040823 /// 100043296 /// 66489	4.08678e-05	0.000162154	-1.35886
1452621_at	Pcbd2	pterin 4 alpha carbinolamine dehydratase/dimerization cofactor of hepatocyte nuclear factor 1 alpha (TCF1) 2	72562	1.6117e-05	0.000104314	-1.37474
1431765_a_at	Gm11599 /// Gm11687 /// Gm12091 /// Gm12366 /// Gm12922 /// Gm14583 /// Gm16408 /// Gm4968 /// Gm5921 /// Gm6139 /// Gm6266 /// Gm6359 /// Gm6433 /// Gm7143 /// Gm8225 /// Gm8235 /// Gm8520 /// LOC100048354 /// LOC634916 /// LOC639606 /// Rps2	predicted gene 11599 /// predicted gene 11687 /// predicted gene 12091 /// 40S RIBOSOMAL PROTEIN S2 /// predicted gene 12922 /// ribosomal protein S2 pseudogene /// ribosomal protein S2 pseudogene /// predicted gene 4968 /// predicted gene 5921 /// predicted gene 6139 /// predicted gene 6266 /// ribosomal protein S2 pseudogene /// predicted gene 6433 /// predicted gene 7143 /// predicted gene 822…	100039110 /// 100043752 /// 100048354 /// 16898 /// 243642 /// 546164 /// 546298 /// 620248 /// 620559 /// 621842 /// 622795 /// 623466 /// 627160 /// 634678 /// 634916 /// 639606 /// 666403 /// 666668 /// 666682 /// 667216 /// 667592	2.27309e-05	3.09345e-05	-1.37529			-1.34386
1416395_at	Guk1	guanylate kinase 1	14923	3.91772e-05	0.000244901	-1.38656
1424681_a_at	Psma5	proteasome (prosome, macropain) subunit, alpha type 5	26442	7.25175e-06	4.05586e-05	-1.39094
1425811_a_at	Csrp1	cysteine and glycine-rich protein 1	13007	1.2265e-07	0.000119265	-1.39316
1448138_at	Ppp2r4	protein phosphatase 2A, regulatory subunit B (PR 53)	110854	9.7863e-05	9.00516e-05	-1.40585
1436801_x_at	Cdc42ep4	CDC42 effector protein (Rho GTPase binding) 4	56699	7.65593e-05	0.000107199	-1.40924
1420911_a_at	Mfge8	milk fat globule-EGF factor 8 protein	17304	0.00046505	0.000179407	-1.40929
1433928_a_at	Rpl13a	ribosomal protein L13A	22121	0.00022256	0.00010195	-1.41487		-1.29167
1434545_x_at	Bola2	bolA-like 2 (E. coli)	66162	5.12224e-05	9.96035e-05	-1.42351
1415962_at	Eif3h	eukaryotic translation initiation factor 3, subunit H	68135	7.12793e-05	5.02922e-05	-1.43523		-1.30916	-1.25561
1430293_a_at	Fdx1l /// Glp1	ferredoxin 1-like /// GATA-like 1	100009600 /// 68165	0.000339369	0.000154083	-1.44225			-1.39857
1436760_a_at	Gm11353 /// Gm14289 /// Gm15501 /// Gm6998 /// LOC100042180 /// LOC100048094 /// Rps8	predicted gene 11353 /// ribosomal protein S8 (Rps8) pseudogene /// predicted gene 15501 /// ribosomal protein S8 pseudogene /// ribosomal protein S8 pseudogene /// similar to ribosomal protein S8 /// ribosomal protein S8	100039036 /// 100040298 /// 100042180 /// 100048094 /// 20116 /// 629732 /// 791412	0.000381586	0.000165405	-1.46813			-1.16389
1434543_a_at	Bola2	bolA-like 2 (E. coli)	66162	0.00017799	0.000171242	-1.46873
1456193_x_at	Gpx4	glutathione peroxidase 4	625249	2.04952e-06	5.02264e-05	-1.47445			-1.40079
1435151_a_at	Rps3	ribosomal protein S3	27050	3.31724e-05	2.82579e-05	-1.48249			-1.28607
1423855_x_at	Gm10164 /// Gm10223 /// Gm10294 /// LOC100041933 /// LOC100046300 /// Rpl17	ribosomal protein L17 pseudogene /// ribosomal protein L17 pseudogene /// predicted gene 10294 /// similar to Ribosomal protein L17 /// similar to Ribosomal protein L17 /// ribosomal protein L17	100040745 /// 100041933 /// 100042067 /// 100042880 /// 100046300 /// 319195	1.58628e-05	1.46647e-05	-1.48571
1423897_at	Rnf187	ring finger protein 187	108660	0.000153825	0.000166711	-1.48889		-1.62954	-1.39374
1417212_at	9530058B02Rik	RIKEN cDNA 9530058B02 gene	68241	5.96776e-05	1.85145e-05	-1.49088
1436046_x_at	Gm10709 /// Gm13841 /// Gm3550 /// Gm6344 /// Rpl29	predicted gene 10709 /// predicted gene 13841 /// predicted gene 3550 /// predicted gene 6344 /// ribosomal protein L29	100039782 /// 100041859 /// 19944 /// 622707 /// 665032	0.000291122	0.000179174	-1.50013		-1.36673
1423440_at	Fam33a	family with sequence similarity 33, member A	66140	0.000198576	0.000103596	-1.50061
1455168_a_at	Gnb2l1	guanine nucleotide binding protein (G protein), beta polypeptide 2 like 1	14694	0.000171742	0.000184118	-1.50911
1448337_at	Uqcc	ubiquinol-cytochrome c reductase complex chaperone, CBP3 homolog (yeast)	56046	0.000694218	0.000251501	-1.5094
1455348_x_at	Gm10709 /// Gm13841 /// Gm5561 /// Gm6344 /// Rpl29	predicted gene 10709 /// predicted gene 13841 /// predicted gene 5561 /// predicted gene 6344 /// ribosomal protein L29	100039782 /// 19944 /// 433941 /// 622707 /// 665032	0.000164288	9.79314e-05	-1.53288		-1.34427
1434560_at	Wdtc1	WD and tetratricopeptide repeats 1	230796	0.000536289	0.000164568	-1.54246			-1.43783
1435733_x_at	Rnaseh2c	ribonuclease H2, subunit C	68209	3.23186e-06	5.44302e-05	-1.56436		-1.31424	-1.52249
1460228_at	Usf2	upstream transcription factor 2	22282	0.000339305	8.62458e-05	-1.57122
1424132_at	Hras1	Harvey rat sarcoma virus oncogene 1	15461	1.2214e-05	7.36643e-06	-1.57151		-1.58471	-1.39786
1428364_at	Scnm1	sodium channel modifier 1	69269	0.000144925	7.74832e-05	-1.57778
1417678_at	Mmp24	matrix metallopeptidase 24	17391	0.000356002	0.000181105	-1.58116
1448846_a_at	Gm10709 /// Gm12508 /// Gm13841 /// Gm5561 /// Gm6344 /// Rpl29	predicted gene 10709 /// predicted gene 12508 /// predicted gene 13841 /// predicted gene 5561 /// predicted gene 6344 /// ribosomal protein L29	100039782 /// 19944 /// 433941 /// 622707 /// 665032 /// 670211	4.20693e-05	2.57264e-05	-1.60282		-1.39221
1424757_at	BC018242	cDNA sequence BC018242	235044	2.72479e-05	8.06798e-06	-1.6304		-1.70375
1426785_s_at	Mgll	monoglyceride lipase	23945	1.8814e-05	0.000121902	-1.63303			-1.41817
1427004_at	Fbxo2	F-box protein 2	230904	5.44103e-06	0.000231297	-1.67102
1439453_x_at	Rnaseh2c	ribonuclease H2, subunit C	68209	3.41882e-06	2.38592e-05	-1.69111		-1.26828	-1.55198
1448740_at	Rangrf	RAN guanine nucleotide release factor	57785	0.000635306	0.000162658	-1.72571
1419441_at	Rplp0	ribosomal protein, large, P0	11837	0.000194775	0.000188904	-1.73558			-1.36845
1417963_at	Pltp	phospholipid transfer protein	18830	2.15696e-05	0.000219477	-1.74461		1.88692
1416863_at	Abhd8	abhydrolase domain containing 8	64296	0.000531228	0.00015987	-1.75983		-1.67612	-1.62503
1455644_at	Vps53	vacuolar protein sorting 53 (yeast)	68299	0.000214229	5.7524e-05	-1.83179
1426336_at	Cacng7	calcium channel, voltage-dependent, gamma subunit 7	81904	0.000169947	0.000145285	-1.91997
1417322_at	Dohh	deoxyhypusine hydroxylase/monooxygenase	102115	3.32284e-05	2.61785e-05	-1.92287		-1.99186	-1.6747
1423087_a_at	LOC100047839 /// Tomm6	hypothetical protein LOC100047839 /// translocase of outer mitochondrial membrane 6 homolog (yeast)	100047839 /// 66119	9.33061e-06	4.28736e-06	-1.93432
1448031_at	Gnao1	guanine nucleotide binding protein, alpha O	14681	6.72912e-06	1.29885e-05	-1.98342		1.60823
1419646_a_at	Mbp	myelin basic protein	17196	8.046e-05	7.33179e-05	-2.03779
1417608_a_at	Rpl13a	ribosomal protein L13A	22121	0.000182678	0.000117727	-2.0642			-1.67721

## Sheet: Table S7
Table S7. AD-related gene expression modules altered in the CA1 hippocampal region of 6.1 month old rTg4510 females.
AD WGCNA Module	p-value	-log(p-value)	Ratio	Molecules
Microglial (Yellow)	2.51189e-12	11.6	0.125	ST6GAL1,CCR5,DPYD,LMO2,IGSF6,CABYR,C1QC,CP,C1QB,PTPRC,NCAM2,GNA15,CTSS,LY86,RGS10,OSMR,TMBIM1,LCP1,CTNNAL1,STAT3,EMB,ELTD1,GPR65,NCF2,SLC6A1,CTSB,VAV1,BACE2,HHEX,BCL2A1,C3AR1,LAPTM5,ARPC1B,WWTR1,FKBP1A,IGFBP7,PROM1,EIF4EBP1,C1R,DTNA,FSTL1,HK2,IFITM2,JUN,TIPARP,GADD45A,PLIN2,ANXA5,PDGFRA,FCGR3A,ABCB1,UCP2,TYROBP,TNFRSF1A,HLA-B,ALOX5AP,AXL,SOAT1,F3,ITGB2,CLEC7A,CLDN5,LIMS1,CDKN1A,LYN,CST7,MAFB,ZFP3…
Microglial (Gold)	1.09648e-07	6.96	0.144	ST6GAL1,CCR5,DPYD,IGSF6,LMO2,C1QC,CX3CR1,C1QB,PLA2G7,CD300A,PTPRC,ST8SIA4,LY86,CTSS,RGS10,STAT6,LCP1,CAPG,FYB,NCF2,GPR65,CTSB,VAV1,HHEX,PLEK,C3AR1,SLC11A1,HOMER2,LAPTM5,MSR1,ARPC1B,SQRDL,FCGR2B,FCGR3A,UCP2,TYROBP,PTGS1,ALOX5AP,PYGL,MAFK,CSF1R,ITGB2,CLEC7A,LIMS1,P2RY6,MAFB,CTSC,ADCY7,NPC2,ITGAX
Microglial (Light Cyan)	1.20226e-07	6.92	0.132	ST6GAL1,CCR5,DPYD,IGSF6,C1QC,CX3CR1,C1QB,PLA2G7,CD300A,CTSZ,PTPRC,GNA15,LY86,CTSS,RGS10,TIMP2,STAT6,LCP1,SPP1,ERAP1,CAPG,FYB,MFSD1,EMB,GPR65,NCF2,CTSB,VAV1,PLEK,IRF8,PTGER2,HHEX,BCL2A1,C3AR1,B2M,LITAF,LAPTM5,MSR1,ARPC1B,FCGR2B,HEXB,DAB2,FCGR3A,UCP2,TYROBP,PTGS1,HLA-B,ALOX5AP,PYGL,SOAT1,CSF1R,ITGB2,CLEC7A,ARHGAP9,LIMS1,LYN,MAFB,CTSC,ADCY7,ITGAX,WNT5A,NPC2
Synaptic Transmission (Purple)	0.000194984	3.71	0.101	KCND2,SERPINI1,LNX1,MMP16,RASL10A,PCDH7,TSPAN13,ELAVL4,SH3GL2,ESRRG,CADPS,BAIAP2,CDK5R2,CUX2,RNF128,EPB41L1,ST6GALNAC5,HPCA,NETO1,KALRN,ADD2,CNR1,GPRIN1,TSPAN2,VSTM2A,RGS4,WASF1,TUSC3,RUNDC3A,NEUROD2,SCN1B,GNAO1,GPM6A,MFSD4,PTK2B,JPH3,GALNT16,BCL11B,NRGN,GREM2,PLK2,ICAM5,CAMKV,HMP19,PRKAR1B,RHOBTB2,RNF112,CRYM,RGS7,FGF14,CACNB4,ITPKA,CCK,MEIS3,DGKZ,PAK3,ELAVL2,RASGRP1,ELK1,DCX,PPARGC1A,BSN,PRKCB
Synaptic Transmission (Salmon)	0.000295121	3.53	0.107	LNX1,MMP16,PCDH7,TSPAN13,ELAVL4,TESC,ESRRG,RORA,CADPS,BAIAP2,CDK5R2,RNF128,CUX2,EPB41L1,PEG3,HPCA,KALRN,GPRIN1,RGS4,VSTM2A,RUNDC3A,RIN1,NEUROD2,SCN1B,GNAO1,ABHD8,EXTL2,POU3F1,ID2,CACNA2D2,PTK2B,JPH3,GALNT16,BCL11B,KIFC2,NRGN,LMO1,CAMKV,PRKAR1B,RHOBTB2,NSMF,SPTBN2,FGF14,RGS7,EFNA3,RELL2,ITPKA,TRIM37,DGKZ,ELAVL2,DCX,PRKCB,BSN
Microglial (Forest Green)	0.0011749	2.93	0.126	B2M,CH25H,UBALD2,DUSP6,WWTR1,CP,EIF4EBP1,C1R,FSTL1,IFITM2,GADD45A,HGF,PLIN2,KCNJ8,COL4A1,ADAMTS1,TNFRSF1A,HLA-B,PDLIM4,BHLHE40,EHD4,ELTD1,CREM,CDKN1A,BACE2,CHI3L1,SLC11A1,TM4SF1
Synaptic Transmission (Peru)	0.00660693	2.18	0.11	KCND2,NDST3,MFSD4,RASL10A,TSPYL1,SLC30A3,SH3GL2,CNGB1,GAD2,FKBP1B,AP1G2,GREM2,PLK2,ICAM5,HMP19,SHF,RNF112,CRYM,ST6GALNAC5,ADCY2,ABRACL,ADD2,CNR1,CTNNAL1,ACSL6,CACNB4,WASF1,MEIS3,LIN7B,PAK3,RASGRP1,GPM6A,PPARGC1A

## Sheet: Table S8
Table S8. Pathways downregulated in the CA1 hippocampal region of 6.1 month old rTg4510 females.
Ingenuity Canonical Pathway	p-value	-log(p-value)	Ratio	Molecules
Mitochondrial Dysfunction	7.76247e-08	7.11	0.093	COX17,COX6A1,UQCR11,TRAK1,NDUFA7,NDUFB8,SDHC,COX7A2L,NDUFA13,Atp5e,FIS1,NDUFB9,CASP9,NDUFV2,NDUFAB1,NDUFB6,BACE2,GPX4,COX4I1,ATP5I
Rac Signaling	3.16228e-07	6.5	0.117	NRAS,PTK2B,HRAS,WASF1,NFKB2,CDK5R1,PIP5K1A,ARFIP2,ARPC2,BAIAP2,SH3RF1,PIK3R2,ELK1,ARPC4,PIP4K2C
Oxidative Phosphorylation	5.24807e-07	6.28	0.125	COX17,COX6A1,UQCR11,NDUFA7,NDUFB8,SDHC,COX7A2L,NDUFA13,Atp5e,NDUFB9,NDUFV2,NDUFAB1,NDUFB6,COX4I1,ATP5I
fMLP Signaling in Neutrophils	1.65959e-05	4.78	0.0985	Calm1 (includes others),NRAS,GNB5,HRAS,GNG13,NFKB2,GNG10,GNB3,ARPC2,PIK3R2,ELK1,ARPC4,PRKCB
Molecular Mechanisms of Cancer	6.60693e-05	4.18	0.0619	MAP2K6,RAP2A,RAPGEF1,TCF4,ADCY2,NRAS,SUV39H1,DVL1,RALB,HRAS,GSK3A,NFKB2,BAX,Camk2b,CDKN2D,RASGRF1,MAPK14,CASP9,GNA15,RASGRP1,PRKAR1B,PIK3R2,ELK1,PRKCB
Huntington's Disease Signaling	9.54993e-05	4.02	0.0714	IFT57,GNB5,GNG13,HRAS,BAX,CDK5R1,GNG10,CASP9,GNB3,ARFIP2,GNA15,HDAC11,POLR2H,DLG4,PIK3R2,DNAJB1,NAPA,PRKCB
Androgen Signaling	0.0001	4	0.0828	Calm1 (includes others),GNB3,GNA15,CDK7,GNB5,PRKAR1B,POLR2H,GNG13,NFKB2,DNAJB1,GNG10,PRKCB
Gαs Signaling	0.0001	4	0.096	ADCY2,GNB3,ADD2,TAAR1,GNB5,PRKAR1B,ADD1,GNG13,Htr5b,CNGB1,ELK1,GNG10
Gαq Signaling	0.000107152	3.97	0.0819	Calm1 (includes others),PLD3,PTK2B,RGS7,GNB5,GNG13,NFKB2,GNG10,GNB3,GNA15,PIK3R2,ARHGEF25,ELK1,PRKCB
Actin Cytoskeleton Signaling	0.000177828	3.75	0.0702	PFN1,NRAS,FGF14,HRAS,WASF1,FGD1,MYH7,GIT1,PIP5K1A,DIAPH1,ARPC2,BAIAP2,ARHGAP35,PIK3R2,ARPC4,PIP4K2C,MATK
CREB Signaling in Neurons	0.000186209	3.73	0.0725	ADCY2,Calm1 (includes others),NRAS,GNB5,HRAS,GNG13,GNG10,Camk2b,GNB3,GNA15,PRKAR1B,POLR2H,PIK3R2,ELK1,PRKCB
Ephrin Receptor Signaling	0.000186209	3.73	0.0714	EPHA7,RAPGEF1,NRAS,KALRN,EFNA3,GNB5,HRAS,GNG13,GNG10,EPHA6,GNB3,ABI1,GNA15,ARPC2,ARPC4
Signaling by Rho Family GTPases	0.000194984	3.71	0.0672	PTK2B,GNB5,GNG13,WASF1,SEPT11,NFKB2,Sept9,GNG10,PIP5K1A,GNB3,ARFIP2,GNA15,ARPC2,BAIAP2,PIK3R2,ELK1,ARPC4,PIP4K2C
B Cell Receptor Signaling	0.000229087	3.64	0.08	SYNJ2,MAP2K6,Camk2b,MAPK14,NRAS,Calm1 (includes others),EGR1,RPS6KB2,HRAS,GSK3A,PIK3R2,NFKB2,ELK1,PRKCB
α-Adrenergic Signaling	0.000229087	3.64	0.0917	ADCY2,Calm1 (includes others),GNB3,NRAS,GNB5,PRKAR1B,HRAS,GNG13,GNG10,PRKCB
CDK5 Signaling	0.000229087	3.64	0.103	PPP2CB,ADCY2,NRAS,PPP1R1B,PPP1R7,EGR1,PRKAR1B,HRAS,PPP1CA,CDK5R1
RhoA Signaling	0.000245471	3.61	0.0938	PIP5K1A,PFN1,LPAR2,PTK2B,ARPC2,BAIAP2,ARHGAP35,WASF1,SEPT11,Sept9,PIP4K2C,ARPC4
G Beta Gamma Signaling	0.000251189	3.6	0.0826	ADCY2,GNB3,NRAS,GNA15,GNB5,PRKAR1B,HRAS,GNG13,GNG10,PRKCB
LPS-stimulated MAPK Signaling	0.00025704	3.59	0.108	MAP2K6,NRAS,MAPK14,SRF,HRAS,PIK3R2,NFKB2,ELK1,PRKCB
Role of NFAT in Cardiac Hypertrophy	0.000281838	3.55	0.0718	MAP2K6,ADCY2,Calm1 (includes others),NRAS,GNB5,GNG13,HRAS,GNG10,RCAN1,GNB3,MAPK14,HDAC11,PRKAR1B,PIK3R2,PRKCB
EIF2 Signaling	0.000316228	3.5	0.0746	NRAS,RPL3,EIF3H,RPL22L1,RPL37,HRAS,RPL9,RPS11,EIF4A3,PIK3R2,PPP1CA,RPL13A,RPL29,RPL41,EIF3K
IL-1 Signaling	0.000363078	3.44	0.0917	MAP2K6,ADCY2,GNB3,MAPK14,GNA15,GNB5,PRKAR1B,GNG13,NFKB2,GNG10
ERK/MAPK Signaling	0.000398107	3.4	0.0711	RAPGEF1,NRAS,PTK2B,DUSP6,SRF,MAPKAPK5,HRAS,KSR1,PPP2CB,PPP1R7,PRKAR1B,PIK3R2,PPP1CA,ELK1,PRKCB
GNRH Signaling	0.00040738	3.39	0.0784	MAP2K6,ADCY2,Camk2b,NRAS,MAPK14,GNA15,EGR1,PRKAR1B,HRAS,NFKB2,ELK1,PRKCB
Role of NFAT in Regulation of the Immune Response	0.00047863	3.32	0.07	Calm1 (includes others),NRAS,CSNK1G2,CSNK1D,GNB5,HRAS,GNG13,GSK3A,NFKB2,GNG10,RCAN1,GNB3,GNA15,PIK3R2
Antiproliferative Role of Somatostatin Receptor 2	0.000501187	3.3	0.111	GNB3,NRAS,GNB5,HRAS,GNG13,PIK3R2,ELK1,GNG10
CXCR4 Signaling	0.000524807	3.28	0.0747	ADCY2,NRAS,EGR1,GNB5,HRAS,GNG13,GNG10,GNB3,GNA15,PIK3R2,ELMO2,ELK1,PRKCB
Protein Kinase A Signaling	0.000831764	3.08	0.0562	TCF4,ADCY2,Calm1 (includes others),ADD2,PTK2B,PPP1R1B,DUSP6,GNB5,GNG13,GSK3A,NFKB2,CNGB1,GNG10,Camk2b,GNB3,PPP1R7,PTPN1,PRKAR1B,ADD1,DUSP7,PPP1CA,ELK1,PRKCB
P2Y Purigenic Receptor Signaling Pathway	0.000851138	3.07	0.0764	ADCY2,GNB3,NRAS,GNB5,PRKAR1B,HRAS,GNG13,PIK3R2,NFKB2,GNG10,PRKCB
CCR5 Signaling in Macrophages	0.000933254	3.03	0.0825	Calm1 (includes others),GNB3,MAPK14,PTK2B,GNB5,GNG13,GNG10,PRKCB
Neuregulin Signaling	0.00102329	2.99	0.0865	NRAS,RPS6KB2,DLG4,HRAS,PIK3R2,ELK1,CDK5R1,PRKCB,MATK
PEDF Signaling	0.00102329	2.99	0.101	TCF4,NRAS,MAPK14,SRF,HRAS,PIK3R2,NFKB2,ELK1
Renin-Angiotensin Signaling	0.00125893	2.9	0.0794	ADCY2,NRAS,MAPK14,PTK2B,PRKAR1B,HRAS,PIK3R2,NFKB2,ELK1,PRKCB
Ephrin B Signaling	0.00134896	2.87	0.0976	GNB3,KALRN,ABI1,GNA15,GNB5,HRAS,GNG13,GNG10
Superpathway of Inositol Phosphate Compounds	0.00134896	2.87	0.0598	PPP1R1B,PPP1R1A,NUDT3,IPPK,IGBP1,ITPKA,SYNJ2,PIP5K1A,PI4K2A,PPP1R7,PDXP,PTPN1,PIK3R2,PIP4K2C
mTOR Signaling	0.00141254	2.85	0.0657	PLD3,NRAS,EIF3H,HRAS,FKBP1A,RPS11,PPP2CB,DGKZ,EIF4A3,RPS6KB2,PIK3R2,PRKCB,EIF3K,EIF4B
Breast Cancer Regulation by Stathmin1	0.00154882	2.81	0.0654	ADCY2,Calm1 (includes others),NRAS,GNB5,GNG13,HRAS,GNG10,PPP2CB,GNB3,PPP1R7,PRKAR1B,PIK3R2,PPP1CA,PRKCB
Insulin Receptor Signaling	0.00162181	2.79	0.0738	SYNJ2,RAPGEF1,NRAS,PPP1R7,PTPN1,RPS6KB2,PRKAR1B,HRAS,GSK3A,PIK3R2,PPP1CA
Integrin Signaling	0.00190546	2.72	0.0673	RAPGEF1,RAP2A,ARF5,NRAS,TSPAN5,ARF3,TSPAN1,ARPC2,RALB,Arf1,HRAS,PIK3R2,GIT1,ARPC4
CCR3 Signaling in Eosinophils	0.00190546	2.72	0.0746	Calm1 (includes others),GNB3,NRAS,MAPK14,GNB5,HRAS,GNG13,PIK3R2,GNG10,PRKCB
Cardiac β-adrenergic Signaling	0.00194984	2.71	0.0696	PPP2CB,ADCY2,GNB3,PPP1R7,PPP1R1A,GNB5,PRKAR1B,GNG13,PPP1CA,PKIG,GNG10
Cardiac Hypertrophy Signaling	0.00245471	2.61	0.06	MAP2K6,ADCY2,Calm1 (includes others),NRAS,SRF,GNB5,HRAS,GNG13,GNG10,GNB3,MAPK14,GNA15,PRKAR1B,PIK3R2,ELK1
Hypusine Biosynthesis	0.00245471	2.61	0.4	EIF5A,DOHH
Synaptic Long Term Potentiation	0.00263027	2.58	0.0769	Camk2b,Calm1 (includes others),NRAS,GNA15,PPP1R7,PPP1R1A,PRKAR1B,HRAS,PPP1CA,PRKCB
Cholecystokinin/Gastrin-mediated Signaling	0.00269153	2.57	0.0849	MAP2K6,NRAS,MAPK14,PTK2B,SRF,HRAS,CCK,ELK1,PRKCB
G Protein Signaling Mediated by Tubby	0.00281838	2.55	0.114	GNB3,GNB5,TUB,GNG13,GNG10
Gαi Signaling	0.00295121	2.53	0.0741	ADCY2,GNB3,NRAS,RALB,RGS7,GNB5,PRKAR1B,HRAS,GNG13,GNG10
Protein Ubiquitination Pathway	0.00331131	2.48	0.0593	USP21,UCHL3,USP45,PSMB5,PSME2,TCEB2,PSMD11,UBE2B,USP42,PSMB1,BAP1,UBE2E2,CRYAA,DNAJB1,CDC34,DNAJB5
Epithelial Adherens Junction Signaling	0.00354813	2.45	0.0714	RAPGEF1,EPN1,TCF4,NRAS,ARPC2,BAIAP2,SSX2IP,HRAS,MYH7,WASF1,ARPC4
Thrombin Signaling	0.00389045	2.41	0.0616	ADCY2,NRAS,GNB5,HRAS,GNG13,NFKB2,GNG10,GNB3,MAPK14,GNA15,PIK3R2,ELK1,PRKCB
3-phosphoinositide Biosynthesis	0.00489779	2.31	0.0608	PIP5K1A,PI4K2A,PPP1R1B,PPP1R7,PDXP,PPP1R1A,NUDT3,PTPN1,IGBP1,PIK3R2,PIP4K2C
RhoGDI Signaling	0.00489779	2.31	0.0594	DGKZ,PIP5K1A,GNB3,GNA15,ARPC2,GNB5,ARHGAP35,GNG13,WASF1,PIP4K2C,ARPC4,GNG10
UVA-Induced MAPK Signaling	0.00489779	2.31	0.0816	PARP6,NRAS,MAPK14,CASP9,RPS6KB2,HRAS,PIK3R2,PARP1
Actin Nucleation by ARP-WASP Complex	0.00549541	2.26	0.0896	NRAS,ARPC2,BAIAP2,HRAS,WASF1,ARPC4
Fcγ Receptor-mediated Phagocytosis in Macrophages and Monocytes	0.00562341	2.25	0.0755	PIP5K1A,PLD3,PTK2B,ARPC2,RPS6KB2,PIK3R2,ARPC4,PRKCB
HMGB1 Signaling	0.00562341	2.25	0.0734	MAP2K6,NRAS,MAPK14,HMGB1,HRAS,PIK3R2,NFKB2,ELK1
RAR Activation	0.00562341	2.25	0.0615	ADCY2,MAPK14,SMARCA2,CDK7,PRKAR1B,PIK3R2,NFKB2,NR2F6,CARM1,PARP1,PRMT1,PRKCB
NRF2-mediated Oxidative Stress Response	0.00645654	2.19	0.0615	MAP2K6,AKR1A1,GSTM2,NRAS,MAPK14,HRAS,CDC34,PIK3R2,DNAJB1,MAFK,DNAJB5,PRKCB
Relaxin Signaling	0.00676083	2.17	0.061	ADCY2,GNB3,GNA15,GNB5,PRKAR1B,GNG13,PIK3R2,NFKB2,ELK1,GNG10
Acute Myeloid Leukemia Signaling	0.00691831	2.16	0.0833	MAP2K6,TCF4,NRAS,RPS6KB2,HRAS,PIK3R2,NFKB2
PDGF Signaling	0.00691831	2.16	0.0814	SYNJ2,NRAS,SRF,HRAS,PIK3R2,ELK1,PRKCB
IGF-1 Signaling	0.00724436	2.14	0.0748	NRAS,CASP9,SRF,RPS6KB2,PRKAR1B,HRAS,PIK3R2,ELK1
PTEN Signaling	0.0074131	2.13	0.0647	SYNJ2,NRAS,CASP9,RPS6KB2,HRAS,GSK3A,PIK3R2,NFKB2,FOXG1
Axonal Guidance Signaling	0.00812831	2.09	0.0452	EPHA7,PFN1,NRAS,KALRN,EFNA3,GNB5,GNG13,HRAS,GIT1,SEMA6C,GNG10,SEMA3A,EPHA6,GNB3,GNA15,ARPC2,BAIAP2,PRKAR1B,PIK3R2,CHMP1A,ARPC4,PRKCB
Mevalonate Pathway I	0.00851138	2.07	0.103	IDI1,Acat2/Acat3,HMGCR
GM-CSF Signaling	0.00977237	2.01	0.0882	Camk2b,NRAS,HRAS,PIK3R2,ELK1,PRKCB
Regulation of Actin-based Motility by Rho	0.0104713	1.98	0.0761	PIP5K1A,PFN1,ARPC2,BAIAP2,WASF1,PIP4K2C,ARPC4
Superpathway of Cholesterol Biosynthesis	0.0104713	1.98	0.046	DHCR24,IDI1,Acat2/Acat3,HMGCR
Colorectal Cancer Metastasis Signaling	0.0114815	1.94	0.0522	ADCY2,TCF4,NRAS,DVL1,GNB5,GNG13,HRAS,BAX,NFKB2,GNG10,GNB3,CASP9,PRKAR1B,PIK3R2
ErbB Signaling	0.011749	1.93	0.0778	MAP2K6,NRAS,MAPK14,HRAS,PIK3R2,ELK1,PRKCB
Estrogen Receptor Signaling	0.011749	1.93	0.0662	TAF12,TAF9,NRAS,CDK7,MED10,POLR2H,HRAS,MED4,CARM1
PI3K Signaling in B Lymphocytes	0.0123027	1.91	0.0629	Camk2b,Calm1 (includes others),NRAS,HRAS,PIK3R2,NFKB2,PLEKHA3,ELK1,PRKCB
Erythropoietin Signaling	0.0128825	1.89	0.0759	NRAS,HRAS,PIK3R2,NFKB2,ELK1,PRKCB
RANK Signaling in Osteoclasts	0.0131826	1.88	0.0722	MAP2K6,Calm1 (includes others),MAPK14,PTK2B,PIK3R2,NFKB2,ELK1
Chemokine Signaling	0.0147911	1.83	0.08	Calm1 (includes others),NRAS,MAPK14,PTK2B,HRAS,PRKCB
Role of Tissue Factor in Cancer	0.0154882	1.81	0.0615	NRAS,MAPK14,PTK2B,GNA15,PDXP,EGR1,HRAS,PIK3R2
Amyloid Processing	0.0158489	1.8	0.082	MAPK14,CSNK1D,PRKAR1B,BACE2,CDK5R1
1D-myo-inositol Hexakisphosphate Biosynthesis II (Mammalian)	0.0165959	1.78	0.107	SYNJ2,IPPK,ITPKA
Superpathway of Geranylgeranyldiphosphate Biosynthesis I (via Mevalonate)	0.0165959	1.78	0.0811	IDI1,Acat2/Acat3,HMGCR
IL-3 Signaling	0.0169824	1.77	0.08	RAPGEF1,NRAS,HRAS,PIK3R2,ELK1,PRKCB
Endometrial Cancer Signaling	0.0169824	1.77	0.0833	NRAS,CASP9,HRAS,PIK3R2,ELK1
IL-17 Signaling	0.018197	1.74	0.08	MAP2K6,NRAS,MAPK14,HRAS,PIK3R2,ELK1
IL-2 Signaling	0.0186209	1.73	0.082	NRAS,PTK2B,HRAS,PIK3R2,ELK1
G-Protein Coupled Receptor Signaling	0.0190546	1.72	0.0507	ADCY2,NRAS,PTK2B,DUSP6,RGS7,TAAR1,HRAS,Htr5b,NFKB2,GNA15,RASGRP1,PRKAR1B,PIK3R2,PRKCB
Phospholipase C Signaling	0.0194984	1.71	0.0491	ADCY2,Calm1 (includes others),PLD3,NRAS,RALB,GNB5,HRAS,GNG13,NFKB2,GNG10,GNB3,HDAC11,PRKCB
IL-6 Signaling	0.0199526	1.7	0.0645	MAP2K6,NRAS,MAPK14,SRF,HRAS,PIK3R2,NFKB2,ELK1
Glioma Signaling	0.0204174	1.69	0.0619	CDKN2D,Calm1 (includes others),NRAS,SUV39H1,HRAS,PIK3R2,PRKCB
SAPK/JNK Signaling	0.0204174	1.69	0.0667	MINK1,GNB3,NRAS,HRAS,PIK3R2,MAPK8IP3,ELK1
Dopamine-DARPP32 Feedback in cAMP Signaling	0.020893	1.68	0.0535	PPP2CB,ADCY2,Calm1 (includes others),PPP1R1B,PPP1R7,CSNK1G2,CSNK1D,PRKAR1B,PPP1CA,PRKCB
IL-8 Signaling	0.020893	1.68	0.0489	PLD3,GNB3,NRAS,PTK2B,GNB5,HRAS,GNG13,PIK3R2,BAX,GNG10,PRKCB
3-phosphoinositide Degradation	0.020893	1.68	0.0556	SYNJ2,PPP1R1B,PPP1R7,PDXP,PPP1R1A,NUDT3,PTPN1,MTMR1,IGBP1
T Cell Receptor Signaling	0.0229087	1.64	0.0642	Calm1 (includes others),NRAS,RASGRP1,HRAS,PIK3R2,NFKB2,ELK1
EGF Signaling	0.0229087	1.64	0.0781	MAPK14,SRF,HRAS,PIK3R2,ELK1
HER-2 Signaling in Breast Cancer	0.0229087	1.64	0.0732	NRAS,CASP9,HRAS,GSK3A,PIK3R2,PRKCB
Dopamine Receptor Signaling	0.0229087	1.64	0.0625	PPP2CB,ADCY2,PPP1R1B,PPP1R7,PRKAR1B,PPP1CA
ErbB2-ErbB3 Signaling	0.0245471	1.61	0.0794	NRAS,HRAS,GSK3A,PIK3R2,ELK1
Polyamine Regulation in Colon Cancer	0.0245471	1.61	0.1	TCF4,PSME2,OAZ1
Docosahexaenoic Acid (DHA) Signaling	0.025704	1.59	0.08	CASP9,GSK3A,PIK3R2,BAX
Myc Mediated Apoptosis Signaling	0.0263027	1.58	0.0794	NRAS,CASP9,HRAS,PIK3R2,BAX
PI3K/AKT Signaling	0.0269153	1.57	0.0526	SYNJ2,PPP2CB,NRAS,RPS6KB2,HRAS,GSK3A,PIK3R2,NFKB2
Role of PKR in Interferon Induction and Antiviral Response	0.0281838	1.55	0.0816	MAP2K6,MAPK14,CASP9,NFKB2
Mechanisms of Viral Exit from Host Cells	0.0281838	1.55	0.0889	VPS25,SH3GLB2,CHMP3,PRKCB
Ceramide Signaling	0.0288403	1.54	0.0659	PPP2CB,NRAS,HRAS,PIK3R2,NFKB2,KSR1
Regulation of eIF4 and p70S6K Signaling	0.0288403	1.54	0.0514	PPP2CB,NRAS,MAPK14,EIF3H,EIF4A3,HRAS,PIK3R2,RPS11,EIF3K
IL-15 Signaling	0.0316228	1.5	0.0694	NRAS,MAPK14,HRAS,PIK3R2,NFKB2
UVC-Induced MAPK Signaling	0.0331131	1.48	0.0909	NRAS,MAPK14,HRAS,PRKCB
Prostate Cancer Signaling	0.0338844	1.47	0.0583	NRAS,CASP9,SUV39H1,HRAS,PIK3R2,NFKB2
PPARα/RXRα Activation	0.0338844	1.47	0.05	MAP2K6,ADCY2,NRAS,MAPK14,GNA15,PRKAR1B,HRAS,NFKB2,AIP,PRKCB
Estrogen-Dependent Breast Cancer Signaling	0.0354813	1.45	0.0685	NRAS,HRAS,PIK3R2,NFKB2,ELK1
NGF Signaling	0.0363078	1.44	0.0574	NRAS,RPS6KB2,HRAS,PIK3R2,BAX,NFKB2,ELK1
Tec Kinase Signaling	0.0380189	1.42	0.0489	GNB3,PTK2B,GNA15,GNB5,GNG13,PIK3R2,NFKB2,GNG10,PRKCB
Melanocyte Development and Pigmentation Signaling	0.0389045	1.41	0.0632	ADCY2,NRAS,RPS6KB2,PRKAR1B,HRAS,PIK3R2
Fc Epsilon RI Signaling	0.0398107	1.4	0.0598	SYNJ2,MAP2K6,NRAS,MAPK14,HRAS,PIK3R2,PRKCB
Ovarian Cancer Signaling	0.0398107	1.4	0.0526	TCF4,NRAS,SUV39H1,DVL1,RPS6KB2,PRKAR1B,HRAS,PIK3R2
Angiopoietin Signaling	0.0398107	1.4	0.0667	NRAS,CASP9,HRAS,PIK3R2,NFKB2
Non-Small Cell Lung Cancer Signaling	0.0398107	1.4	0.0602	NRAS,CASP9,SUV39H1,HRAS,PIK3R2
Pyridoxal 5'-phosphate Salvage Pathway	0.042658	1.37	0.0658	MAP2K6,DAPK1,FAM20B,CDK7,CSNK1D
Apoptosis Signaling	0.042658	1.37	0.06	NRAS,CASP9,HRAS,BAX,NFKB2,PARP1
Corticotropin Releasing Hormone Signaling	0.0467735	1.33	0.0483	ADCY2,Calm1 (includes others),MAPK14,PRKAR1B,NR4A1,ELK1,PRKCB
Role of MAPK Signaling in the Pathogenesis of Influenza	0.047863	1.32	0.0694	MAP2K6,NRAS,MAPK14,HRAS,BAX
GDNF Family Ligand-Receptor Interactions	0.047863	1.32	0.0658	PSPN,NRAS,DOK4,HRAS,PIK3R2
Macropinocytosis Signaling	0.047863	1.32	0.0649	NRAS,ABI1,HRAS,PIK3R2,PRKCB
AD WGCNA Module	p-value	-log(p-value)	Ratio	Molecules
Synaptic Transmission (Purple)	1.23027e-07	6.91	0.066	KCND2,MFSD4,PTK2B,GALNT16,JPH3,RASL10A,TSPAN13,BCL11B,NRGN,ICAM5,PLK2,BAIAP2,CAMKV,CDK5R2,HMP19,PRKAR1B,RHOBTB2,CRYM,RNF112,EPB41L1,ST6GALNAC5,HPCA,ADD2,KALRN,RGS7,FGF14,GPRIN1,WASF1,ITPKA,CCK,TUSC3,RUNDC3A,MEIS3,DGKZ,NEUROD2,SCN1B,RASGRP1,GPM6A,ELK1,BSN,PRKCB
Synaptic Transmission (Salmon)	1e-06	6	0.0709	POU3F1,PTK2B,GALNT16,JPH3,TSPAN13,BCL11B,KIFC2,NRGN,TESC,LMO1,CAMKV,BAIAP2,CDK5R2,PRKAR1B,RHOBTB2,NSMF,EPB41L1,SPTBN2,HPCA,KALRN,GPRIN1,FGF14,RGS7,EFNA3,ITPKA,RELL2,RUNDC3A,TRIM37,DGKZ,RIN1,NEUROD2,SCN1B,ABHD8,BSN,PRKCB
Synaptic Transmission (Peru)	2.45471e-05	4.61	0.0803	ST6GALNAC5,KCND2,NDST3,ABRACL,MFSD4,ADCY2,ADD2,RASL10A,TSPYL1,SLC30A3,WASF1,CNGB1,MEIS3,LIN7B,AP1G2,FKBP1B,ICAM5,PLK2,RASGRP1,HMP19,GPM6A,SHF,RNF112,CRYM
